# Supplementary material for: Severe COVID-19 Is Characterised by Perturbations in Plasma Amines Correlated with Immune Response Markers, and Linked to Inflammation and Oxidative Stress
Source: Metabolites. 2022 Jul 2;12(7):618. doi: 10.3390/metabo12070618 (PMC9321395; doi:10.3390/metabo12070618)
Supplement: Supplementary file 1 [file metabolites-12-00618-s001.zip]

Archive with 7 entries (7 files):
- Document S1.xlsx
- Document S2.pdf
- Document S3.pdf
- Document S4.pdf
- Document S5.pdf
- Supplementary figures.pptx
- Supplementary Tables.xlsx
