# Supplementary material for: Severe COVID-19 Is Characterised by Perturbations in Plasma Amines Correlated with Immune Response Markers, and Linked to Inflammation and Oxidative Stress
Source: Metabolites. 2022 Jul 2;12(7):618. doi: 10.3390/metabo12070618 (PMC9321395; doi:10.3390/metabo12070618)
Supplement: Supplementary file 1 [file metabolites-12-00618-s001.zip › Document S1.xlsx]

## Sheet: sample prep
Sample preparation procedure
After thawing plasma aliquots on ice, 5mL of plasma were spiked with 30mL aqueous mixture of 13C and 15N labeled internal standards. Protein precipitation was conducted by adding 75mL ice-cold MeOH, followed by vortex for 60sec and centrifugation at 13000 rpm for 10 min at 4°C. The supernatant was dried in a SpeedVac at ambient temperature during approximately 2hr. The dried pellet was dissolved …
The samples were prepared and analyzed in random batch order, and a batch commenced after approval of SST samples containing internal standards.

## Sheet: batch design
batch	injection #	sample
1	1	study QC
1	2	study QC
1	3	procedure blank
1	4	study QC
1	5	cal0
1	6	cal1
1	7	cal2
1	8	cal3
1	9	cal4
1	10	cal5
1	11	cal6
1	12	cal7
1	13	cal8
1	14	study QC
1	15	procedure blank
1	16	lab QC
1	17	study QC
1	18	study sample
1	19	study sample
1	20	study sample
1	21	study sample
1	22	study sample
1	23	study sample
1	24	study sample
1	25	study sample
1	26	study sample
1	27	study sample
1	28	study sample
1	29	study QC
1	30	study sample
1	31	study sample
1	32	study sample
1	33	study sample
1	34	study sample
1	35	study sample
1	36	study sample
1	37	study sample
1	38	study sample
1	39	study sample
1	40	lab QC
1	41	study QC
1	42	study sample
1	43	study sample
1	44	study sample
1	45	study sample
1	46	study sample
1	47	study sample
1	48	study sample
1	49	study sample
1	50	study sample
1	51	study sample
1	52	study sample
1	53	study QC
1	54	study sample
1	55	study sample
1	56	study sample
1	57	study sample
1	58	study sample
1	59	study sample
1	60	study sample
1	61	study sample
1	62	study sample
1	63	study sample
1	64	study sample
1	65	lab QC
1	66	study QC
1	67	study sample
1	68	study sample
1	69	study sample
1	70	study sample
1	71	study sample
1	72	study sample
1	73	study sample
1	74	study sample
1	75	study sample
1	76	study QC
1	77	study sample
1	78	study sample
1	79	study sample
1	80	study sample
1	81	lab QC
1	82	procedure blank
1	83	study QC
1	84	cal1
1	85	cal2
1	86	cal3
1	87	cal4
1	88	cal5
1	89	cal6
1	90	cal7
1	91	cal8
1	93	study QC
1	94	procedure blank
1	95	study QC
2	96	study QC
2	97	study QC
2	98	procedure blank
2	99	study QC
2	100	cal0
2	101	cal1
2	102	cal2
2	103	cal3
2	104	cal4
2	105	cal5
2	106	cal6
2	107	cal7
2	108	cal8
2	109	study QC
2	110	procedure blank
2	111	lab QC
2	112	study QC
2	113	study sample
2	114	study sample
2	115	study sample
2	116	study sample
2	117	study sample
2	118	study sample
2	119	study sample
2	120	study sample
2	121	study sample
2	122	study sample
2	123	study sample
2	124	study QC
2	125	study sample
2	126	study sample
2	127	study sample
2	128	study sample
2	129	study sample
2	130	study sample
2	131	study sample
2	132	study sample
2	133	study sample
2	134	study sample
2	135	study sample
2	136	lab QC
2	137	study QC
2	138	study sample
2	139	study sample
2	140	study sample
2	141	study sample
2	142	study sample
2	143	study sample
2	144	study sample
2	145	study sample
2	146	study sample
2	147	study sample
2	148	study sample
2	149	study QC
2	150	study sample
2	151	study sample
2	152	study sample
2	153	study sample
2	154	study sample
2	155	study sample
2	156	study sample
2	157	study sample
2	158	study sample
2	159	study sample
2	160	study sample
2	161	lab QC
2	162	study QC
2	163	study sample
2	164	study sample
2	165	study sample
2	166	study sample
2	167	study sample
2	168	study sample
2	169	study sample
2	170	study sample
2	171	study sample
2	172	study sample
2	173	study QC
2	174	lab QC
2	175	procedure blank
2	176	study QC
2	177	cal0
2	178	cal1
2	179	cal2
2	180	cal3
2	181	cal4
2	182	cal5
2	183	cal6
2	184	cal7
2	185	cal8
2	186	study QC
2	187	procedure blank
2	188	study QC

## Sheet: metabolites
variable	label	full metabolite name	HMDB_ID	PubChem_ID	ChEBI_ID	KEGG_ID	CAS number	standard provider
X1.Methylhistidine_amines_wc	1-Methylhistidine	1-Methylhistidine	HMDB0000001	92105	50599	C01152	332-80-9	Aldrich
L.2.aminoadipic.acid_amines	2-aminoadipic acid	2-aminoadipic acid	HMDB0000510	469	37024	C00956	1118-90-7	Alfa Aesar
DL.3.aminoisobutyric.acid_amines	3-aminoisobutyric acid	3-aminoisobutyric acid	HMDB0003911	64956	27389	C05145	144-90-1	Aldrich
X3.Methoxytyramine_amines_wc	3-Methoxytyramine	3-Methoxytyramine	HMDB0000022	1669	742324	C05587	1477-68-5	Sigma
L.4.hydroxy.proline_amines	4-hydroxy-proline	4-hydroxyproline	HMDB0000725	5810	18095	C01157	51-35-4	Sigma
ADMA_amines_wc	ADMA	asymmetric dimethylarginine	HMDB0001539	123831	17929	C03626	65005-57-4 (or 220805-22-1)*	Calbiochem
L.Alanine_amines	Alanine	Alanine	HMDB0000161	5950	16977	C00041	56-41-7	Sigma
L.Alpha.aminobutyric.acid_amines	Alpha-aminobutyric acid	Alpha-aminobutyric acid	HMDB0000452	80283	35619	C02356	1492-24-6	Sigma
Anserine_amines_wc	Anserine	Anserine	HMDB0000194	112072	18323	C01262	1003052-1	Sigma
L.Arginine_amines	Arginine	Arginine	HMDB0000517	6322	16467	C00062	1119-34-2	Fluka
L.Asparagine_amines	Asparagine	Asparagine	HMDB0000168	6267	17196	C00152	70-47-3	Sigma
L.Aspartic.acid_amines	Aspartic acid	Aspartic acid	HMDB0000191	5960	17053	C00049	56-84-8	Sigma
L.Carnosine_amines	Carnosine	Carnosine	HMDB0000033	439224	15727	C00386	305-84-0	Sigma
Citrulline_amines	Citrulline	Citrulline	HMDB0000904	9750	16349	C00327	372-75-8	Alfa Aesar
Cystathionine_amines	Cystathionine	Cystathionine	HMDB0000099	649	15901	C00429	535-34-2	Sigma
Cysteine_amines	Cysteine	Cysteine	HMDB0000574	5862	17561	C00097	52-89-1	Sigma
Ethanolamine_amines	Ethanolamine	Ethanolamine	HMDB0000149	700	16000	C00189	2002-24-6	Sigma-Aldrich
Gamma.aminobutyric.acid_amines_wc	Gamma-aminobutyric acid	Gamma-aminobutyric acid	HMDB0000112	119	16865	C00334	56-12-2	Sigma
Gamma.L.glutamyl.L.alanine_amines	Gamma-glutamylalanine	Gamma-glutamylalanine	HMDB0006248	440103	50619	C03740	5875-41-2	Sigma-Aldrich
Gamma.Glutamylglutamine_amines	Gamma-glutamylglutamine	Gamma-glutamylglutamine	HMDB0011738	150914	73707	C05283	10148-81-9	Bachem
L.Glutamic.acid_amines	Glutamic acid	Glutamic acid	HMDB0000148	33032	16015	C00025	56-86-0	Sigma
L.Glutamine_amines	Glutamine	Glutamine	HMDB0000641	5961	18050	C00064	56-85-9	Sigma
Glutathione_amines	Glutathione	Glutathione	HMDB0000125	124886	16856	C00051	70-18-8	Fluka
Glycine_amines	Glycine	Glycine	HMDB0000123	750	15428	C00037	56-40-6	Sigma
Glycylglycine_amines	Glycylgylcine	Glycylglycine	HMDB0011733	11163	17201	C02037	556-50-3	Alfa Aesar
Glycylproline_amines	Glycylproline	Glycylproline	HMDB0000721	79101	356660	NA	704-15-4	Peptide Institute INC.
L.Histidine_amines	Histidine	Histidine	HMDB0000177	6274	15971	C00135	5934-29-2	Sigma
Homocitrulline_amines	Homocitrulline	Homocitrulline	HMDB0000679	65072	17443	C02427	121080-96-4	Santa Cruz Biogtechnology
Homocysteine_amines_wc	Homocysteine	Homocysteine	HMDB0000742	778	17230	C00155	454-29-5	Sigma
L.Homoserine_amines	Homoserine	Homoserine	HMDB0000719	12647	15699	C00263	672-15-1	Acros Organics
Hydroxylysine_amines	Hydroxy-lysine	Hydroxylysine	HMDB0000450	3032849	18040	C16741	13204-98-3	Sigma
L.Isoleucine_amines	Isoleucine	Isoleucine	HMDB0000172	6306	17191	C00407	73-32-5	Sigma-Aldrich
L.Kynurenine_amines	Kynurenine	Kynurenine	HMDB0000684	161166	16946	C00328	2922-83-0	Sigma
L.Leucine_amines	Leucine	Leucine	HMDB0000687	6106	15603	C00123	61-90-5	Sigma
L.Lysine_amines	Lysine	Lysine	HMDB0000182	5962	18019	C00047	657-27-2	Sigma
L.Methionine_amines	Methionine	Methionine	HMDB0000696	6137	16643	C00073	63-68-3 (or 59-51-8)*	Sigma-Aldrich
L.Methionine.sulfoxide_amines	Methionine sulfoxide	Methionine-sulfoxide	HMDB0002005	847	49033	NA	3226-65-1	Sigma-Aldrich
Methionine.sulfone_amines	Methionine-sulfone	Methionine sulfone	HMDB0062174	445282	21363	NA	7314-32-1	Sigma
N6.N6.N6.Trimethyl.L.lysine_amines	N6-N6-N6-Trimethyl-lysine	N6,N6,N6-Trimethyllysine	HMDB0001325	440120	17311	C03793	55528-53-5	Sigma
O.Acetyl.L.serine_amines_wc	O-Acetylserine	O-Acetylserine	HMDB0003011	99478	17981	C00979	66638-22-0	Sigma
O.Phosphoethanolamine_amines	O-Phosphoethanolamine	O-Phosphoethanolamine	HMDB0000224	1015	17553	C00346	1071-23-4	Sigma
Ornithine_amines	Ornithine	Ornithine	HMDB0000214	6262	15729	C00077	1069-31-4	Alfa Aesar
L.Phenylalanine_amines	Phenylalanine	Phenylalanine	HMDB0000159	6140	17295	C00079	63-91-2	Sigma-Aldrich
L.Proline_amines	Proline	Proline	HMDB0000162	145742	17203	C00148	147-85-3	Sigma-Aldrich
Putrescine_amines	Putrescine	Putrescine	HMDB0001414	1045	17148	C00134	333-93-7	Sigma-Aldrich
Saccharopine_amines_wc	Saccharopine	Saccharopine	HMDB0000279	1032	30768	C00163	997-68-2	Sigma
Sarcosine_amines	Sarcosine	Sarcosine	HMDB0000271	1088	15611	C00213	107-97-1	Sigma
SDMA_amines_wc	SDMA	symmetric dimethylarginine	HMDB0003334	169148	61914	NA	30344-00-4	Sigma
L.Serine_amines	Serine	Serine	HMDB0000187	5951	17115	C00065	56-45-1	Sigma
Serotonine_amines	Serotonine	Serotonine	HMDB0000259	5202	28790	C00780	153-98-0	Alfa Aesar
S.Methylcysteine_amines	S-Methylcysteine	S-Methylcysteine	HMDB0002108	24417	497729	NA	1187-84-4	Sigma
Taurine_amines	Taurine	Taurine	HMDB0000251	1123	15891	C00245	107-35-7	Fluka
L.Threonine_amines	Threonine	Threonine	HMDB0000167	6288	16857	C00188	72-19-5	Sigma-Aldrich
L.Tryptophan_amines	Tryptophan	Tryptophan	HMDB0000929	6305	16828	C00078	73-22-3	Sigma-Aldrich
L.Tyrosine_amines	Tyrosine	Tyrosine	HMDB0000158	6057	17895	C00082	60-18-4	Sigma-Aldrich
L.Valine_amines	Valine	Valine	HMDB0000883	6287	16414	C00183	72-18-4	Sigma-Aldrich

## Sheet: chemicals
Solvents and water
Methanol, Gradient grade, CAS 67-56-1, Actu-All Chemicals (catalogue # 813013802)
Acetonitrile, Gradient grade, CAS 75-05-8, Actu-All Chemicals (catalogue # 801023802)
Formic acid, 99% for analysis CAS 64-18-6, Acros Organics (catalogue # 270480010)
2-Propanol, ULC/MS, CAS 67-63-0, Biosolve (catalogue # 16264102)
Ultrapure water, Sartorius Arium Pro water purification
Reagents / buffers
AccQ-Tag Ultra Derivatization Kit. Contents 5*3 mg AQC reagent powder (vial 2A) and 5*5 mL 100% ACN (vial 2B) and 5*20 mL borate buffer (vial 1; pH 8.8), Waters (catalogue # 186003836)
Tris-(2-​carboxyethyl)​phosphine hydrochloride (TCEP); Carl Roth, (catalogue # HN95.2)
internal standards
Deuterated amines from CDN Isotopes
Deuterated amine	CAS number	Catalogue number
β-Alanine-2,2,3,3-d4	116173-67-2	D-6498
L-Ornithine-3,3,4,4,5,5-d6 HCl	347841-40-1	D-3759
Histamine-α,α,β,β-d4 2HCl	344299-48-5	D-2270
L-2-Aminobutyric-2,3,3,4,4,4-d6 Acid	1276197-51-3	D-6945
1-Methyl-d3-L-histidine	91037-48-8	D-2493
2-(4-Hydroxy-3-methoxyphenyl)ethyl-1,1,2,2-d4-amine HCl	1216788-76-9	D-2210
cell-free Amino acid mix 13C15N
Amino acid	Molar %	Weight %
Aspartic acid	5.8	6
Glutamic acid	8.1	9.3
Asparagine	5.7	5.9
Serine	3	2.5
Glutamine	3.6	4.1
Histidine	0.6	0.7
Glycine	7.9	4.6
Threonine	5.5	5.1
Alanine	10.7	7.5
Arginine	2.8	3.9
Tyrosine	2.5	3.6
Alanine	6.8	6.2
Methionine	1.5	1.8
Tryptophan	2.5	4
Phenylalanine	5.5	7.1
Isoleucine	5.2	5.4
Leucine	9.1	9.3
Lysine	1.8	2.1
Proline	2.1	1.9
Cysteine	9.6	9.1
Note: Cysteine is not used as correcting ISTD compound and is only used to check its retention time. Proline and Histidine internal standards are not measured.

## Sheet: calibration mix
concentrations in mM	CAL0	CAL1	CAL2	CAL3	CAL4	CAL5	CAL6	CAL7	CAL8
1-Methylhistidine	0	23.0866	46.1732	92.3463	184.693	369.385	738.771	1477.54	2955.08
2-Aminoadipic acid	0	0.484646	0.969293	1.93859	3.87717	7.75434	15.5087	31.0174	62.0347
3-Aminoisobutyric acid	0	3.7888	7.57759	15.1552	30.3104	60.6208	121.242	242.483	484.966
3-Methoxytyramine	0	0.0767172	0.153434	0.306869	0.613738	1.22748	2.45495	4.9099	9.81981
3-Methoxytyrosine	0	0.068163	0.136326	0.272652	0.545304	1.09061	2.18122	4.36243	8.72486
3-Methylhistidine	0	23.0866	46.1732	92.3463	184.693	369.385	738.771	1477.54	2955.08
4-Hydroxyproline	0	1.4898	2.9796	5.95919	11.9184	23.8368	47.6735	95.3471	190.694
5-Aminolevulinic acid	0	2.33084	4.66167	9.32335	18.6467	37.2934	74.5868	149.174	298.347
5-Hydroxylysine	0	0.39328	0.786559	1.57312	3.14624	6.29247	12.5849	25.1699	50.3398
5-Hydroxytryptophan	0	0.177396	0.354791	0.709582	1.41916	2.83833	5.67666	11.3533	22.7066
ADMA	0	1.41953	2.83905	5.6781	11.3562	22.7124	45.4248	90.8496	181.699
Alanine	0	8.76824	17.5365	35.073	70.1459	140.292	280.584	561.167	1122.33
Alpha-aminobutyric acid	0	1.51552	3.03104	6.06208	12.1242	24.2483	48.4966	96.9932	193.986
Anserine	0	2.57583	5.15167	10.3033	20.6067	41.2133	82.4266	164.853	329.707
Arginine	0	3.70858	7.41717	14.8343	29.6687	59.3373	118.675	237.349	474.699
Asparagine	0	1.18282	2.36563	4.73126	9.46253	18.9251	37.8501	75.7002	151.4
Aspartic acid	0	0.586965	1.17393	2.34786	4.69572	9.39144	18.7829	37.5657	75.1315
Beta-Alanine	0	1.75365	3.5073	7.01459	14.0292	28.0584	56.1167	112.233	224.467
Carnosine	0	1.7269	3.4538	6.9076	13.8152	27.6304	55.2608	110.522	221.043
Citrulline	0	1.1148	2.22959	4.45919	8.91838	17.8368	35.6735	71.347	142.694
Cysteine	0	9.91308	19.8262	39.6523	79.3047	158.609	317.219	634.437	1268.87
Cystathionine	0	0.703607	1.40721	2.81443	5.62886	11.2577	22.5154	45.0308	90.0617
Epinephrine	0	0.0468811	0.0937622	0.187524	0.375049	0.750098	1.5002	3.00039	6.00078
Ethanolamine	0	3.20381	6.40763	12.8153	25.6305	51.261	102.522	205.044	410.088
Gama-aminobutyric acid	0	0.37888	0.757759	1.51552	3.03104	6.06208	12.1242	24.2483	48.4966
Gamma-glutamylalanine	0	0.179022	0.358043	0.716086	1.43217	2.86434	5.72869	11.4574	22.9148
gamma-Glutamylglutamine	0	1.13529	2.27058	4.54116	9.08232	18.1646	36.3293	72.6586	145.317
Glutamine	0	10.6947	21.3895	42.7789	85.5578	171.116	342.231	684.463	1368.93
Glutamic acid	0	2.65551	5.31101	10.622	21.2441	42.4881	84.9762	169.952	339.905
Glutathione	0	0.254409	0.508819	1.01764	2.03528	4.07055	8.1411	16.2822	32.5644
Glycine	0	20.8056	41.6112	83.2224	166.445	332.889	665.779	1331.56	2663.12
Glycylglycine	0	0.295704	0.591408	1.18282	2.36563	4.73126	9.46253	18.9251	37.8501
Gly-Pro	0	0.454215	0.90843	1.81686	3.63372	7.26744	14.5349	29.0698	58.1395
Histidine	0	7.45361	14.9072	29.8144	59.6289	119.258	238.515	477.031	954.062
Histamine	0	0.212215	0.424431	0.848862	1.69772	3.39545	6.79089	13.5818	27.1636
Homoarginine	0	0.347701	0.695403	1.39081	2.78161	5.56322	11.1264	22.2529	44.5058
Homocitrulline	0	1.2387	2.47741	4.95481	9.90962	19.8192	39.6385	79.277	158.554
Homocysteine	0	0.578552	1.1571	2.31421	4.62842	9.25683	18.5137	37.0273	74.0547
Homoserine	0	0.655961	1.31192	2.62385	5.24769	10.4954	20.9908	41.9815	83.9631
Isoleucine	0	1.48866	2.97732	5.95465	11.9093	23.8186	47.6372	95.2744	190.549
Kynurenine	0	0.37524	0.75048	1.50096	3.00192	6.00384	12.0077	24.0154	48.0307
Leucine	0	0.595465	1.19093	2.38186	4.76372	9.52744	19.0549	38.1098	76.2195
Lysine	0	4.27731	8.55461	17.1092	34.2185	68.4369	136.874	273.748	547.495
Methionine	0	1.30907	2.61813	5.23626	10.4725	20.945	41.8901	83.7802	167.56
Methionine sulfone	0	0.43163	0.86326	1.72652	3.45304	6.90608	13.8122	27.6243	55.2486
Methionine sulfoxide	0	0.472912	0.945823	1.89165	3.78329	7.56659	15.1332	30.2663	60.5327
Methyldopa	0	0.163963	0.327926	0.655851	1.3117	2.6234	5.24681	10.4936	20.9872
NG-Hydroxyarginine	0	0.78047	1.56094	3.12188	6.24376	12.4875	24.975	49.95	99.9001
NG-Monomethylarginine	0	0.314665	0.62933	1.25866	2.51732	5.03464	10.0693	20.1386	40.2771
Norepinephrine	0	0.092653	0.185306	0.370612	0.741224	1.48245	2.9649	5.92979	11.8596
N6,N6,N6-Trimethyllysine	0	0.695279	1.39056	2.78112	5.56223	11.1245	22.2489	44.4978	88.9957
o-Acetylserine	0	0.21277	0.425541	0.851081	1.70216	3.40432	6.80865	13.6173	27.2346
O-Phosphoethanolamine	0	1.10737	2.21474	4.42948	8.85897	17.7179	35.4359	70.8717	141.743
Ornithine	0	1.1583	2.3166	4.6332	9.2664	18.5328	37.0656	74.1312	148.262
Phenylalanine	0	2.36456	4.72912	9.45823	18.9165	37.8329	75.6659	151.332	302.663
Pipecolic acid	0	0.120937	0.241873	0.483746	0.967492	1.93498	3.86997	7.73994	15.4799
Proline	0	1.69689	3.39379	6.78758	13.5752	27.1503	54.3006	108.601	217.202
Putrescine	0	0.0970075	0.194015	0.38803	0.77606	1.55212	3.10424	6.20848	12.417
Saccharopine	0	0.283062	0.566123	1.13225	2.26449	4.52899	9.05797	18.1159	36.2319
Sarcosine	0	0.311131	0.622262	1.24452	2.48905	4.9781	9.95619	19.9124	39.8248
SDMA	0	0.823647	1.64729	3.29459	6.58918	13.1784	26.3567	52.7134	105.427
Serine	0	3.7167	7.4334	14.8668	29.7336	59.4672	118.934	237.869	475.737
Serotonin	0	0.0734672	0.146934	0.293869	0.587737	1.17547	2.35095	4.7019	9.4038
s-Methylcysteine	0	0.577848	1.1557	2.31139	4.62278	9.24556	18.4911	36.9822	73.9645
Spermidine	0	12.49	24.98	49.96	99.9201	199.84	399.68	799.361	1598.72
Threonine	0	6.55961	13.1192	26.2385	52.4769	104.954	209.908	419.815	839.631
Tryptophan	0	3.82591	7.65181	15.3036	30.6072	61.2145	122.429	244.858	489.716
Tyrosine	0	4.31153	8.62307	17.2461	34.4923	68.9845	137.969	275.938	551.876
Valine	0	6.67165	13.3433	26.6866	53.3732	106.746	213.493	426.985	853.971

## Sheet: LCMS conditions
	UPLC gradient profile (flow rate 0.7mL/min):								MS parameter settings
	Time (min)	A (%)	B (%)						parameter	Setting
	0	99.8	0.2						Curtain Gas (CUR)	30
	0.5	99.8	0.2						Collision Gas (CAD)	Medium
	5.5	90	10						IonSpray Voltage (IS)	5500
	7.5	80	20						Temperature (TEM)	350
	8	40	60						Ion Source Gas 1	60
	8.1	5	95						Ion Source Gas 2	70
	9	5	95						Declustering Potential (DP)	90
	9.1	99.8	0.2						Entrance potential (EP)	10
	11	99.8	0.2						Collison Energy (CE)	25
									Collision Cell Exit Potential (CXP)	10
	A = water containing 0.1% formic acid v/v
	B = acetonitrile containing 0.1% formic acid v/v
	*LC effluent at 0-0.8min and 8min onwards is diverted to waste
	Column temperature: 60°C
	Auto sampler temperature: 4°C
	Injection volume: 1 µL

## Sheet: targeted peaks
Compound	internal standard	Rt (min)	m/z Q1	m/z Q3
1-Methylhistidine	1-Methylhistidine-D3	2.03	340	171
1-Methylhistidine-D3	N/A	2.02	343	171
2-(4-hydroxy-3-methoxyphenyl) ethyl-amine-1,1,2,2-D4	N/A	6.78	342	171
3-Methoxytyramine	2-(4-hydroxy-3-methoxyphenyl) ethyl-amine-1,1,2,2-D4	6.81	338	171
3-Methoxytyrosine	2-(4-hydroxy-3-methoxyphenyl) ethyl-amine-1,1,2,2-D4	6.34	382	171
3-Methylhistidine	1-Methylhistidine-D3	1.95	340	171
5-Aminolevulinic acid	L-Threonine-13C15N	3.36	302	171
5-Hydroxy-L-tryptophan	L-Tyrosine-13C15N	5.41	391	171
ADMA	L-Threonine-13C15N	2.88	373	171
Anserine	L-Serine-13C15N	2.33	206.1	171
Beta-Alanine	Beta-Alanine-D4	3.06	260	171
Beta-Alanine-D4	N/A	3.03	264	171
Citrulline	L-Threonine-13C15N	2.91	346	171
Cystathionine	Ornithine-D6	5.17	282.1	171
Cysteine	L-Tyrosine-13C15N	4.09	294.1	171
Cysteine C13N15	N/A	4.09	296.1	171
DL-3-aminoisobutyric acid	L-Alpha-aminobutyric acid-D6	4.13	274	171
Epinephrine	L-Alpha-aminobutyric acid-D6	4.63	354	171
Ethanolamine	L-Aspartic acid-13C15N	2.47	232	171
Gamma-aminobutyric acid	L-Alpha-aminobutyric acid-D6	3.69	274	171
Gamma-Glutamylglutamine	L-Aspartic acid-13C15N	2.44	446.3	171
Gamma-L-glutamyl-L-alanine	L-Threonine-13C15N	3.42	389	171
Glutathione	L-Tyrosine-13C15N	3.64	478.1	171
Glycine	Glycine-13C15N	2.42	246	171
Glycine-13C15N	N/A	2.42	249	171
Glycylglycine	1-Methylhistidine-D3	2.16	303	171
Glycylproline	L-Threonine-13C15N	4.35	343.1	171
Histamine	Histamine-D4	2.06	282	171
Histamine-D4	N/A	2.05	286	171
Homocitrulline	L-Threonine-13C15N	3.76	360.1	171
Homocysteine	Ornithine-D6	5.16	347	171
Homo-L-arginine	L-Arginine-13C15N	2.74	359	171
Hydroxylysine	L-Lysine-13C15N	4.31	252.5	171
L-2-aminoadipic acid	L-Alpha-aminobutyric acid-D6	3.93	332	171
L-4-hydroxy-proline	L-Asparagine-13C15N	1.83	302	171
L-Alanine	L-Alanine-13C15N	3.57	260	171
L-Alanine-13C15N	N/A	3.57	264	171
L-Alpha-aminobutyric acid	L-Alpha-aminobutyric acid-D6	4.84	274	171
L-Alpha-aminobutyric acid-D6	N/A	4.79	280	171
L-Arginine	L-Arginine-13C15N	2.13	345	171
L-Arginine-13C15N	N/A	2.13	355	171
L-Asparagine	L-Asparagine-13C15N	1.99	303	171
L-Asparagine-13C15N	N/A	1.99	309	171
L-Aspartic acid	L-Aspartic acid-13C15N	2.64	304	171
L-Aspartic acid-13C15N	N/A	2.64	309	171
L-Carnosine	L-Aspartic acid-13C15N	2.2	397	171
L-Glutamic acid	L-Glutamic acid-13C15N	2.95	318	171
L-Glutamic acid-13C15N	N/A	2.94	324	171
L-Glutamine	L-Glutamine-13C15N	2.33	317	171
L-Glutamine-13C15N	N/A	2.33	324	171
L-Histidine	L-Asparagine-13C15N	1.74	326	171
L-Homoserine	Glycine-13C15N	2.5	290	171
L-Isoleucine	L-Isoleucine-13C15N	7.32	302	171
L-Isoleucine-13C15N	N/A	7.32	309	171
L-Kynurenine	L-Isoleucine-13C15N	7.25	379	171
L-Leucine	L-Leucine-13C15N	7.42	302	171
L-Leucine-13C15N	N/A	7.42	309	171
L-Lysine	L-Lysine-13C15N	5.56	244.5	171
L-Lysine-13C15N	N/A	5.55	248.5	171
L-Methionine	L-Methionine-13C15N	5.94	320	171
L-Methionine sulfoxide	L-Aspartic acid-13C15N	2.69	336	171
L-Methionine-13C15N	N/A	5.94	326	171
L-Phenylalanine	L-Phenylalanine-13C15N	7.54	336	171
L-Phenylalanine-13C15N	N/A	7.54	346	171
L-Proline	L-Alpha-aminobutyric acid-D6	4.2	286	171
L-Serine	L-Serine-13C15N	2.27	276	171
L-Serine-13C15N	N/A	2.27	280	171
L-Threonine	L-Threonine-13C15N	3.26	290	171
L-Threonine-13C15N	N/A	3.26	295	171
L-Tryptophan	L-Tryptophan-13C15N	7.65	375	171
L-Tryptophan-13C15N	N/A	7.65	388	171
L-Tyrosine	L-Tyrosine-13C15N	5.72	352	171
L-Tyrosine-13C15N	N/A	5.72	362	171
L-Valine	L-Valine-13C15N	6.22	288	171
L-Valine-13C15N	N/A	6.21	294	171
Methionine sulfone	Beta-Alanine-D4	2.7	352.1	171
Methyldopa	L-Alpha-aminobutyric acid-D6	5.79	382	171
N6,N6,N6-Trimethyl-L-lysine	Beta-Alanine-D4	2.09	180.5	171
NG-Hydroxyarginine	L-Arginine-13C15N	1.96	361.1	171
NG-Monomethylarginine	Beta-Alanine-D4	2.55	359.1	171
Norepinephrine	L-Alpha-aminobutyric acid-D6	3.91	340	171
O-Acetyl-L-serine	L-Alpha-aminobutyric acid-D6	4	318	171
O-Phosphoethanolamine	1-Methylhistidine-D3	2.1	312	171
Ornithine	Ornithine-D6	4.92	237.5	171
Ornithine-D6	N/A	4.89	240.5	171
Putrescine	L-Alpha-aminobutyric acid-D6	5.6	215.5	171
Saccharopine	Glycine-13C15N	2.55	447.1	171
Sarcosine	L-Threonine-13C15N	3.06	260	171
SDMA	L-Threonine-13C15N	3.05	373	171
Serotonine	L-Alpha-aminobutyric acid-D6	5.99	347	171
S-Methylcysteine	Ornithine-D6	4.83	306.1	171
Taurine	L-Asparagine-13C15N	2.27	296	171

## Sheet: performance
	Method performance results.	metabolites with RSD of QC sample > 20% are treated with caution, however it should be taken into account that very low signal of the QC sample contributes to higher %RSD (and would not reflect samples with higher signal)
		The blank relative peak area represents the percentage of peak area measured for a procedure blank, compared to QC sample.
variable	label	full metabolite name	%RSD study QC	%blank relative peak area
ADMA_amines_wc	ADMA	asymmetric dimethylarginine	20.1338	4.53927		PCA plot containing study samples and study QC samples
Anserine_amines_wc	Anserine	Anserine	21.1809	9.78344
Citrulline_amines	Citrulline	Citrulline	6.87979	0.521089
Cystathionine_amines	Cystathionine	Cystathionine	7.02033	0.170546
Cysteine_amines	Cysteine	Cysteine	6.74993	0.0280856
DL.3.aminoisobutyric.acid_amines	3-aminoisobutyric acid	3-aminoisobutyric acid	4.47729	0.261705
Ethanolamine_amines	Ethanolamine	Ethanolamine	7.97415	0.834911
Gamma.aminobutyric.acid_amines_wc	Gamma-aminobutyric acid	Gamma-aminobutyric acid	16.8904	4.21263
Gamma.Glutamylglutamine_amines	Gamma-glutamylglutamine	Gamma-glutamylglutamine	10.4415	0.57096
Gamma.L.glutamyl.L.alanine_amines	Gamma-glutamylalanine	Gamma-glutamylalanine	7.78717	0.419338
Glutathione_amines	Glutathione	Glutathione	9.39758	0.0657844
Glycine_amines	Glycine	Glycine	5.6204	0.900308
Glycylglycine_amines	Glycylgylcine	Glycylglycine	8.41157	1.95719
Glycylproline_amines	Glycylproline	Glycylproline	14.413	2.5049
Homocitrulline_amines	Homocitrulline	Homocitrulline	5.32918	1.15256
Homocysteine_amines_wc	Homocysteine	Homocysteine	15.1675	0.0659206
Hydroxylysine_amines	Hydroxy-lysine	Hydroxylysine	6.40462	1.04143
L.2.aminoadipic.acid_amines	2-aminoadipic acid	2-aminoadipic acid	5.20226	0.155357
L.4.hydroxy.proline_amines	4-hydroxy-proline	4-hydroxyproline	3.23398	0.411767
L.Alanine_amines	Alanine	Alanine	3.51089	0.17109
L.Alpha.aminobutyric.acid_amines	Alpha-aminobutyric acid	Alpha-aminobutyric acid	3.9171	0.0388678
L.Arginine_amines	Arginine	Arginine	7.51744	0.200777
L.Asparagine_amines	Asparagine	Asparagine	3.27473	0.0838842
L.Aspartic.acid_amines	Aspartic acid	Aspartic acid	8.15897	2.30739
L.Carnosine_amines	Carnosine	Carnosine	11.6953	1.19391
L.Glutamic.acid_amines	Glutamic acid	Glutamic acid	6.80999	0.0675557
L.Glutamine_amines	Glutamine	Glutamine	5.20536	0.0202048
L.Histidine_amines	Histidine	Histidine	5.21088	0.244214
L.Homoserine_amines	Homoserine	Homoserine	5.38873	0.713085		PCA plot containing study samples and lab QC samples (pooled from another cohort, urilised long-term in the laboratory)
L.Isoleucine_amines	Isoleucine	Isoleucine	2.24591	0.118798
L.Kynurenine_amines	Kynurenine	Kynurenine	2.63322	0.144761
L.Leucine_amines	Leucine	Leucine	1.53645	0.0809679
L.Lysine_amines	Lysine	Lysine	1.75466	0.155808
L.Methionine.sulfoxide_amines	Methionine sulfoxide	Methionine-sulfoxide	2.31241	0.0299328
L.Methionine_amines	Methionine	Methionine	12.2613	1.58812
L.Phenylalanine_amines	Phenylalanine	Phenylalanine	1.72462	0.0889145
L.Proline_amines	Proline	Proline	4.4064	0.0807139
L.Serine_amines	Serine	Serine	4.93627	1.1114
L.Threonine_amines	Threonine	Threonine	5.20438	0.214395
L.Tryptophan_amines	Tryptophan	Tryptophan	1.63079	0.137673
L.Tyrosine_amines	Tyrosine	Tyrosine	3.25959	0.159675
L.Valine_amines	Valine	Valine	2.1671	0.0746958
Methionine.sulfone_amines	Methionine-sulfone	Methionine sulfone	7.8258	0.546752
N6.N6.N6.Trimethyl.L.lysine_amines	N6-N6-N6-Trimethyl-lysine	N6,N6,N6-Trimethyllysine	7.60779	0.144281
O.Acetyl.L.serine_amines_wc	O-Acetylserine	O-Acetylserine	9.01292	1.35881
O.Phosphoethanolamine_amines	O-Phosphoethanolamine	O-Phosphoethanolamine	12.0346	0.0421484
Ornithine_amines	Ornithine	Ornithine	4.86932	0.288472
Putrescine_amines	Putrescine	Putrescine	6.91477	1.60492
S.Methylcysteine_amines	S-Methylcysteine	S-Methylcysteine	5.06902	0.0758801
Saccharopine_amines_wc	Saccharopine	Saccharopine	15.6061	2.43494
Sarcosine_amines	Sarcosine	Sarcosine	8.80721	0.156624
SDMA_amines_wc	SDMA	symmetric dimethylarginine	23.0481	9.22046
Serotonine_amines	Serotonine	Serotonine	10.5486	0.287607
Taurine_amines	Taurine	Taurine	5.13359	0.0234676
X1.Methylhistidine_amines_wc	1-Methylhistidine	1-Methylhistidine	8.16174	0.421291
X3.Methoxytyramine_amines_wc	3-Methoxytyramine	3-Methoxytyramine	12.8402	4.1274

## Sheet: reaction
	Reaction mechanism of the AccQ-Tag amino acid derivatization.										reference: J. Armenta et al. Sensitive and Rapid Method for Amino Acid Quantitation in Malaria Biological Samples Using AccQ•Tag Ultra Performance Liquid Chromatography-Electrospray Ionization-MS/MS with Multiple Reaction Monitoring, 2010, Anal. Chem.
	The reaction takes place in less than one second. In the MS, m/z = 171.0 is selected as product ion.
