# Supplementary material for: Severe COVID-19 Is Characterised by Perturbations in Plasma Amines Correlated with Immune Response Markers, and Linked to Inflammation and Oxidative Stress
Source: Metabolites. 2022 Jul 2;12(7):618. doi: 10.3390/metabo12070618 (PMC9321395; doi:10.3390/metabo12070618)
Supplement: Supplementary file 1 [file metabolites-12-00618-s001.zip › Supplementary Tables.xlsx]

## Sheet: INDEX
Tables
Table S1. Demographics, health and treatment overview of the COVID-19 patients in the metabolomics study.
Table S2. Description of the cohort patients, hospitalisation information, and analysed blood samples.
Table S3. Immune marker measurements by flow cytometry, Luminex and other immunological assays (from Schrijver et al. [26]).
Table S4. Processed relative peak areas in the amine platform.
Table S5. Processed relative peak areas, calibration lines and derived absolute concentrations for selected amines.
Table S6. Pearson correlation analysis between confounders and analysed variables.
Table S7. Loading values of the PCA plot in Figure 1 and the loading plot in Figure S1.
Table S8. Significance values for each metabolite differentiating between ICU and ward patients. Corresponds with Figure 2 and document S2.
Table S9. Linear regression significance values and estimates for each metabolite differentiating between IL-6 groups. Corresponds with Figure 3 and document S3.
Table S10. Paired t-tests comparing a first and last time point of selected ward patients. Corresponds with Figure 4 and document S4.
Table S11. Pearson correlation coefficients between all variables. Complements Figure 5, Figure S3 and Document S5.
Table S12. Pearson correlation P values between all variables. Complements Figure 5 and Document S5.
Table S13. Pearson correlation FDR Q values between metabolites and immune markers. Complements Figure 5 and Document S5.

## Sheet: Table S1
Table S1. Demographics of the COVID-19 patients in the metabolomics study.
Values are n (%) or median [full range]. Information about comorbidities and medication (4 weeks pre-admission) is missing for 25% of patients (n=12),
smoking status is missing for 9 patients, remaining hospitalisation days for 2 patients. All data per patient is available in Table S2.
	Patients	Samples
	(n=44)	(n=103)
Age, years	73 [49-87]	71 [49-87]
Male (%)	30 (68%)	65 (63%)
BMI	27 [19-42]	27 [19-42]
Diabetes mellitus (DM)	9 (20%)
Chronic kidney disease (CKD)	3 (7%)
Cardiovascular disease (CVD)	7 (16%)
Chronic obstructive pulmonary disease (COPD)	8 (18%)
past smoker	17 (39%)
pre-admission beta-blockers, ACE inhibitors	14 (32%)
pre-admission corticosteroids	8 (18%)
pre-admission chloroquine	27 (61%)
Days with symptoms till hospitalisation	8 [1-19]
Total hospitalisation days	7 [2-62]
Admitted to ward	37 (84%)	78 (76%)
Admitted to ICU	7 (16%)	25 (24%)
Organ failure	7 (16%)
Deceased	9 (20%)
Unfavourable outcome (ICU or death)	12 (27%)	36 (35%)
Invasive breathing support (intubated)	6 (14%)
post-admission chloroquine	35 (80%)
post-admission corticosteroids	2 (5%)
post-admission antibiotics	38 (86%)
CRP, mg/L (normal <10)		104.5 [3-577]
IL-6, pg/mL (normal <8)		19.3 [1-397]
Ferritin, ng/mL (normal 10-400)		1035 [84-4807]
Leukocytes, 109/L (normal 4.5-11)		8 [4-20.5]
Lymphocytes, 109/L (normal 1.0-2.8)		0.95 [0.26-3.15]
Neutrophils, 109/L (normal 1.7-6.5)		6.36 [2.3-17.5]

## Sheet: Table S2
Table S2. Description of the cohort patients, hospitalisation information, and available blood samples.
	background information						hospitalisation details									blood samples analysed
Patient ID	Age	Gender	BMI	smoking	comorbidities	pre-admission medication (4 weeks prior)	days since symptom onset until admission	days in ward	days in ICU	total days in hospital	outcome	complications during hospitalisation	medication in hospital	breathing support in hospital	comments	number of samples	sample days (d) since hospitalisation (location, status)
1	63	F	27.3	unknown	COPD	none	23	12	50	62	recovered	pulmonary fungal infection	antibiotics	invasive ventilation	transferred from another ICU after 11 days; unkown time of recovery and release	3	d4 (ICU, sick); d7 (ICU, sick); d11 (ICU, sick)
2	80	M	19.7	in the past	COPD, CVD	beta-blockers, corticosteroids	8	6	0	6	died		antibiotics, chloroquine	oxygen only	last sample on day of death	2	d4 (ward, dying); d7 (ward, dying)
3	70	F	32	no	CVD, diabetes	Chloroquine, beta-blockers	7	1	12	13	died	Heart failure	antibiotics, chloroquine	invasive ventilation	last sample at least 1 day before death	4	d3 (ICU, sick); d6 (ICU, sick); d9 (ICU, sick); d13 (ICU, dying)
4	77	F	26.5	no	unknown	unknown	14	10	0	10	recovered		none	oxygen only		3	d3 (ward, sick); d7 (ward, sick); d10 (ward, recovery)
5	66	F	28.3	no	CVD	Chloroquine, ACE inhibitors	8	3	0	3	recovered		antibiotics, chloroquine	oxygen only		1	d3 (ward, recovery)
6	79	M	24.6	no	unknown	unknown	14	4	0	4	recovered	atrial fibrillation	chloroquine	oxygen only		3	d2 (ward, sick); d4 (ward, recovery); d10 (transferred, recovery)
7	74	F	27.2	in the past	COPD	Chloroquine, corticosteroids	4	2	9	11	died		antibiotics	invasive ventilation	last sample on day of death	4	d3 (ICU, sick); d6 (ICU, sick); d10 (ICU, dying); d12 (ICU, dying)
8	87	M	31.6	yes	CKD	Chloroquine, ACE inhibitors, beta-blockers	4	7	0	7	died		antibiotics, chloroquine	oxygen only	last sample 3 days before death	2	d2 (ward, sick); d5 (ward, dying)
9	74	M	26	in the past	none	Chloroquine, ACE inhibitors	19	0	17	17	recovered	lung embolism; pulmonary fungal infection	antibiotics, chloroquine	invasive ventilation	unkown weeks in ward before release	5	d3 (ICU, sick); d5 (ICU, sick); d9 (ICU, sick); d12 (ICU, sick); d17 (ICU, sick)
10	78	M	21.9	no	none	Chloroquine	7	2	0	2	recovered		antibiotics, chloroquine	oxygen only		1	d2 (ward, recovery)
11	68	F	41.6	no	CKD, CVD, diabetes	Chloroquine, corticosteroids	8	13	0	13	recovered	acute kidney failure	antibiotics, chloroquine	oxygen only		4	d4 (ward, sick); d7 (ward, sick); d10 (ward, sick); d12 (ward, recovery)
12	73	F	24.7	no	unknown	unknown	9	10	0	10	recovered		antibiotics, chloroquine	oxygen only		2	d3 (ward, sick); d10 (ward, recovery)
13	74	M	24.6	no	Asthma	Chloroquine	6	8	0	8	recovered		antibiotics, chloroquine	oxygen only		2	d4 (ward, sick); d8 (ward, recovery)
14	74	M	26.6	unknown	none	Chloroquine, beta-blockers	3	10	0	10	recovered		antibiotics, chloroquine	oxygen only		2	d5 (ward, sick); d10 (ward, recovery)
15	71	M	26.7	in the past	diabetes	Chloroquine, corticosteroids	7	9	0	9	recovered		antibiotics, chloroquine, corticosteroids	oxygen only		3	d3 (ward, sick); d6 (ward, sick); d10 (ward, recovery)
16	68	M	24.1	unknown	none	Chloroquine	4	0	12	12	died	acute kideny failure; lung embolism; pulmonary fungal infection	antibiotics	oxygen only	died 9 days after transfer from hospital; not intubated in ICU	3	d4 (ICU, sick); d7 (ICU, sick); d12 (ICU, sick)
17	82	M	24.3	in the past	CVD	Chloroquine, beta-blockers, corticosteroids	18	2	2	4	died	Heart failure	antibiotics, chloroquine	invasive ventilation	only sample on day of death	1	d3 (ICU, dying)
18	52	F	23.2	unknown	none	beta-blockers	11	9	0	9	recovered		antibiotics	oxygen only	after 9 days transferred to elderly care / rehabilitaion centre	3	d3 (ward, sick); d9 (ward, recovery); d14 (transferred, recovery)
19	78	M	28	in the past	diabetes	Chloroquine, ACE inhibitors	9	5	0	5	recovered		antibiotics, chloroquine	oxygen only		2	d4 (ward, sick); d6 (ward, recovery)
20	73	M	23.6	unknown	diabetes	Chloroquine	10	7	0	7	recovered		antibiotics, chloroquine	oxygen only		2	d3 (ward, sick); d6 (ward, recovery)
21	53	F	unknown	no	unknown	unknown	10	10	0	10	recovered		antibiotics, chloroquine	oxygen only		4	d2 (ward, sick); d4 (ward, sick); d7 (ward, sick); d11 (ward, recovery)
22	65	M	24.1	unknown	none	Chloroquine	5	6	0	6	recovered		antibiotics, chloroquine	oxygen only		2	d3 (ward, sick); d6 (ward, recovery)
23	85	M	18.7	in the past	unknown	unknown	7	3	0	3	died		antibiotics, corticosteroids	oxygen only	died 3 days after transfer from hospital	1	d3 (ward, sick)
24	56	M	30.5	no	unknown	unknown	10	3	0	3	recovered		none	oxygen only		1	d2 (ward, sick)
25	87	M	23.7	no	CVD	Chloroquine, ACE inhibitors, beta-blockers	14	5	0	5	recovered	acute myocardial infraction	antibiotics, chloroquine	oxygen only		2	d3 (ward, sick); d6 (ward, recovery)
26	73	M	30.1	in the past	none	Chloroquine, corticosteroids	4	4	0	4	recovered		antibiotics, chloroquine	oxygen only		1	d4 (ward, recovery)
27	71	M	31.2	in the past	unknown	unknown	10	7	0	7	recovered		antibiotics	oxygen only		2	d3 (ward, sick); d7 (ward, recovery)
28	53	F	26.8	no	unknown	unknown	8	9	0	9	recovered		chloroquine	oxygen only		2	d3 (ward, sick); d9 (ward, recovery)
29	76	M	23.3	in the past	COPD	Chloroquine, corticosteroids	9	9	0	9	recovered		antibiotics, chloroquine	oxygen only		2	d4 (ward, sick); d7 (ward, sick)
30	49	M	26.5	no	unknown	unknown	6	9	0	9	recovered		antibiotics, chloroquine	oxygen only		3	d4 (ward, sick); d7 (ward, sick); d9 (ward, recovery)
31	80	M	23	no	diabetes	Chloroquine	13	4	0	4	recovered	acute kidney failure	antibiotics	oxygen only	after 4 days transferred to elderly care / rehabilitaion centre	3	d2 (ward, sick); d4 (ward, recovery); d13 (transferred, recovery)
32	69	F	27.4	unknown	unknown	unknown	13	5	0	5	recovered		antibiotics, chloroquine	oxygen only		2	d3 (ward, sick); d6 (ward, recovery)
33	52	M	28.4	no	unknown	unknown	12	10	0	10	recovered		antibiotics, chloroquine	oxygen only		2	d8 (ward, sick); d11 (ward, recovery)
34	68	M	29	in the past	COPD	Chloroquine	14	4	22	26	ward	acute kidney failure; lung embolism	antibiotics, chloroquine	invasive ventilation	unknown outcome after release from ICU to ward	6	d3 (ward, sick); d7 (ICU, sick); d10 (ICU, sick); d14 (ICU, sick); d17 (ICU, sick); d22 (ICU, sick)
35	71	M	29.3	unknown	diabetes	Chloroquine, ACE inhibitors, beta-blockers	4	4	0	4	recovered		antibiotics, chloroquine	oxygen only		1	d4 (ward, recovery)
36	86	F	21.9	no	CVD	Chloroquine, beta-blockers	7	4	0	4	recovered		chloroquine	oxygen only		2	d3 (ward, sick); d5 (ward, recovery)
37	72	F	41.4	no	diabetes	beta-blockers	n/a	7	0	7	recovered		antibiotics, chloroquine	oxygen only		1	d4 (ward, sick)
38	67	M	25.2	in the past	none	Chloroquine	10	4	0	4	recovered		antibiotics, chloroquine	oxygen only		1	d3 (ward, sick)
39	87	M	29.4	in the past	COPD	Chloroquine, beta-blockers, corticosteroids	15	7	0	7	recovered		antibiotics, chloroquine	oxygen only		1	d7 (ward, recovery)
40	69	F	28.3	no	unknown	unknown	9	5	0	5	recovered		chloroquine	oxygen only		3	d2 (ward, sick); d4 (ward, sick); d6 (ward, recovery)
41	70	M	28.4	in the past	none	none	1	9	0	9	recovered		antibiotics, chloroquine	oxygen only		2	d3 (ward, sick); d9 (ward, recovery)
42	77	M	26.6	no	COPD	Chloroquine	3	9	0	9	died		antibiotics, chloroquine	non-invasive ventilation (CPAP/BiPAP)	only sample a weak before death; on CPAP/BiPAP	1	d3 (ward, sick)
43	83	M	20.8	in the past	COPD, CKD, diabetes	Chloroquine	n/a	14	0	14	died		antibiotics, chloroquine	oxygen only	last sample at least 5 days before death (date unknown; after release from hospital)	4	d5 (ward, sick); d9 (ward, sick); d12 (ward, sick); d14 (ward, sick)
44	57	M	28.4	in the past	none	Chloroquine	11	7	0	7	recovered		antibiotics, chloroquine	oxygen only		2	d2 (ward, sick); d7 (ward, recovery)

## Sheet: TableS3
Table S3. Immune marker measurements by flow cytometry, Luminex and other immunological assays [from Schrijver et al. 2020].																					Four values in red text were ignored (outliers- suspected due to analytical issues).												Due to high missingness (below LOD results), IFN-gamma, IL-10 and IL-12 were not highlighted in the discussed results							samples in red indicate patients with negative outcome (ICU or death)
units:	x10^9/L	x10^9/L	x10^9/L	x10^9/L	x10^9/L	x10^9/L	x10^9/L	x10^9/L	x10^8/L	x10^8/L		mg/L	ng/mL	pg/mL	pg/mL	pg/mL	pg/mL	pg/mL	pg/mL	pg/mL	pg/mL	pg/mL	pg/mL	pg/mL	pg/mL	pg/mL	pg/mL	pg/mL	pg/mL	pg/mL	pg/mL	pg/mL	pg/mL	pg/mL	pg/mL	pg/mL	IU/mL	not utilised in this study
sample	Leukocytes	Neutrophils	Lymphocytes	Monocytes	B_cells	NK_cells	Non_T	T_Cells	CD4 T cells	CD8 T cells	CD4/CD8	CRP	Ferritin	TNFa	CCL2	CCL3	CCL4	CCL17	CXCL10	FASL	GCSF	Galectin-9	CD206	TCRgd	CD163	GMCSF	IFNG	IL-1beta	IL-1RA	IL-6	IL-7	IL-8	IL-10	IL-12p70	IL-18	IL-6Ra	sIL-2R	CD4_EM	CD4_CM	CD4_N	CD4_Eff	CD8_EM	CD8_CM	CD8_N	CD8_Eff	CD4_EM_DR	CD4_EM_CD56	CD4_EM_CD56_DR	CD4_CM_DR
11d7	10.3	9.44	0.26	0.8858	0.0999	0.0845	0.18334	0.38007	0.21115	0.15553	1.36	100	2562	14.81	718.62	194.82	340.12	363.63	1956.03	25.99	204.46	63146.4	1802	0.00618	1240.9	51.72	49.79	7.09	6296.28	48.62	7.04	8.47	44.68	57.36	1826.4	45265.6	6266	0.0174199	0.0776187	0.10794	0.00817151	0.00950288	0.0347765	0.0661002	0.0451504	0.0069	0.0007	0.0005	0.0068
7d10	11.1	10.37	0.28	0.2353	0.1121	0.0322	0.12987	0.34965	0.28749	0.05439	5.32	350	1898	5.92	361.08	131.49	277.77	877.93	170.46	19.02	192.66	49093.9	1888.2	0.00333	1269.5	7.25	3.51	2.71	8784.15	64.69	8.7	13.79	0	10.69	3021.83	30454.7	751	0.00244366	0.114019	0.171028	2.67919e-05	0.00113131	0.0235237	0.0265369	0.00319813	0.0008	4.11959e-05	5.70701e-05	0.0091
25d3	7.1	6.56	0.29	0.1569	0.0156	0.0107	0.04473	0.26341	0.1562	0.0923	1.69	126	750	4.91	730.08	280.06	340.12	492.75	384	15.96	267.4	38065.8	758	0.01278	1126.9	11.06	8.55	1.15	3533.01	32.88	19.51	11.73	16.78	10.69	707.67	44834.3	1531	0.0113401	0.0963598	0.0453449	0.00315524	0.00472576	0.0356001	0.0412673	0.0107068	0.0016	0.0007	6.28574e-05	0.0132
6d2	10.3	9.66	0.33	0.1875	0.0175	0.0886	0.09785	0.15656	0.11845	0.03296	3.54	1.72	999	7.45	411.25	313.75	340.12	430.63	767.36	19.79	362.36	36213	1432.5	0.00412	1364.3	25.28	29.03	4.2	9841.29	29.55	16.19	10.09	23.14	26.62	1044.75	52219	1418	0.00554346	0.0491212	0.0604213	0.00336398	0.00623933	0.00702048	0.00819056	0.0115096	0.0026	5.81272e-05	3.36418e-05	0.0058
29d4	10.4	9.65	0.38	0.209	0.041	0.008	0.05616	0.23296	0.20696	0.02288	9.1	293	1915	2.92	510.63	227.02	226.49	204.06	217.65	7.01	134.51	28198.2	1775.4	0.00104	1171.2	5.99	3.51	0	1769.05	29.19	11.2	5.24	0	0	776.48	22709	1110	0.00409781	0.134131	0.0686072	0.000124176	6.26246e-05	0.0107513	0.0121287	0.000271172	0.0001197	5.44399e-05	2.38911e-05	0.005
32d3	5.5	4.74	0.4	0.2717	0.04675	0.0594	0.11	0.21725	0.1133	0.08415	1.35	116	1050	3.42	307.83	194.82	277.77	327.69	612.6	15.96	250.53	28210.2	476	0.0055	672.8	16.19	8.55	5.66	5243.39	18.98	4.53	5.24	23.14	26.62	1485.88	22753.9	1169	0.00435072	0.071345	0.0376043	3.93082e-05	0.00455252	0.017722	0.0222745	0.039601	0.0005	0.0004	5.94026e-05	0.0041
16d4	8.9	8.13	0.41	0.7351	0.0463	0.0365	0.09434	0.18957	0.16465	0.02047	7.68	381	2852	6.53	920.33	0	215.87	176.12	395.43	17.67	81.24	15590.5	3954.4	0.00267	2377	12.36	10.89	1.19	6201.78	116.52	8.3	6.37	0	11.18	2970.93	22051	6789.53	0.00365523	0.128723	0.0322714	4.94787e-05	0.000112585	0.00877344	0.00551052	0.00607345	0.0008	0.0001	5.79881e-05	0.0147
16d7	7	5.97	0.43	0.3675	0.07	0.0364	0.1162	0.2723	0.2471	0.0196	12.85	306	91.2785	10.16	790.95	0	190.9	152.48	387.42	21.51	66.9	22443.2	6702.6	0.0042	3452.6	12.36	5.28	2.68	7213.65	48.55	5.22	9.5	0	0	3217.48	25442.5	9445	0.00590569	0.189427	0.0517674	6.15882e-05	0.00052332	0.00574868	0.009408	0.00392	0.0015	5.18058e-05	3.48739e-05	0.0192
20d3	7.3	6.62	0.44	0.128	0.045	0.054	0.12702	0.29565	0.18177	0.02701	6.76	77	1340	8.59	331.12	273.88	504.5	218	2289.27	21.51	86.96	77953.7	570.8	0.08468	1124	39.27	92.49	13.36	10803.3	69.08	11.4	9.94	27.52	52.72	1391.33	37359.6	803	0.00558034	0.127566	0.0483145	0.000309009	0.00254704	0.0138615	0.00937787	0.00122355	8.51629e-05	0.003	5.62472e-05	0.005
34d7	12.1	10.2	0.44	0.5953	0.0811	0.0496	0.11737	0.26499	0.22385	0.02783	8.15	465	2590	13.74	361.61	324.16	320.7	308.95	376.18	20.56	256.17	34422.4	1768.8	0.00968	2032.8	12.33	3.51	14.03	0	209.35	8.7	13.17	0	10.69	7103.56	50384.1	3033	0.00266381	0.110985	0.110201	2.64013e-05	0.00486468	0.011889	0.0102665	0.000809853	0.0008	0.0002	0.0002	0.0213
3d6	10.3	9.32	0.46	0.1936	0.1473	0.0628	0.18746	0.44496	0.32548	0.08549	3.82	189	843	11.62	1492.69	261.5	340.12	397.85	328.99	19.4	189.68	43043.7	4882.4	0.02472	3442.5	13.62	6.03	4.2	0	35.85	5.37	13.38	0	26.62	2775.94	30186.5	1417	0.0177712	0.194019	0.111477	0.00110663	0.0162346	0.0172177	0.0444121	0.00762571	0.0071	0.001	0.0008	0.0275
7d3	4.8	4.01	0.48	0.1426	0.1805	0.1464	0.32784	0.45456	0.3696	0.06864	5.4	156	1911	4.91	207.22	254.99	340.12	327.69	1884.34	19.02	242.02	38991.1	817.5	0.00816	530.2	55.72	16.19	5.66	3342.07	14.68	7.04	8.06	38.98	72.41	632.51	32188.1	317	0.00924	0.184985	0.175153	0.00011088	0.00473616	0.020441	0.0338876	0.00957528	0.0016	0.0006	3.16565e-05	0.0117
29d7	16.6	15.6	0.5	0.3669	0.0531	0.0116	0.06972	0.35524	0.31374	0.03486	9.28	162	1342	4.41	1394.27	227.02	277.77	289.61	205.13	10.69	311.47	25431.6	2011.2	0.00332	1749.4	8.51	6.03	4.2	10302.9	17.54	7.87	14.62	0	0	4467.93	32952.3	980	0.00473747	0.197405	0.111597	1.01143e-05	5.54641e-05	0.0164923	0.0183677	0.000234892	0.0016	4.24894e-05	4.67257e-05	0.0203
9d5	6.4	5.38	0.51	0.256	0.064	0.10496	0.16704	0.26624	0.24768	0.01664	15.52	261	1694	5.92	746.07	194.82	277.77	397.85	597.87	16.72	221.94	31538.8	1748.9	0.000447806	1505.2	23.98	6.03	7.09	5446.99	27.72	5.37	12.55	17.84	0	3856.04	24756.5	1022	0.00272448	0.109326	0.13563	2.91434e-05	0.000885248	0.00637312	0.0090272	0.000354432	0.0004	5.0669e-05	3.57781e-05	0.0161
32d6	7.5	6.36	0.52	0.3878	0.0608	0.0735	0.13425	0.30525	0.20325	0.08325	2.45	52	1059	4.41	703.03	176.39	320.7	606.7	45.9	14.44	186.7	47451.5	480.3	0.0075	1258.9	0	3.51	8.51	20218	9.02	16.19	26.74	0	0	7392.19	38182	1775	0.00499995	0.119247	0.0787594	0.0002439	0.0042624	0.0172994	0.0293373	0.032351	0.001	0.0003	0.0002	0.0155
20d6	5.5	4.66	0.53	0.2277	0.0605	0.0352	0.09845	0.30745	0.23375	0.0308	7.78	46	1191	6.53	173.37	234.5	418.41	152.48	209.91	12.37	112.61	34864.7	627.1	0.0385	1569.3	7.91	307.11	8.18	9693.4	21.78	4.45	14.38	9.81	11.18	2690.83	37093.8	1121	0.00640475	0.153527	0.0738183	6.64885e-05	0.00200508	0.0149442	0.0127574	0.0010934	0.0007	0.0027	0.0001	0.0132
23d3	6.1	5.33	0.53	0.15616	0.01708	0.16287	0.14579	0.21106	0.07015	0.13054	0.54	82	326	7.04	335.45	337.53	278.65	218	1530.18	34.77	129.63	31175.2	1045	0.00549	1149.6	39.27	27.74	8.18	3936.9	41.71	4.45	5.93	30.74	79.23	506.29	31000.3	627	0.00629245	0.0393682	0.0242579	0.000231495	0.0267868	0.0139156	0.0133281	0.0765095	0.001	0.0001	4.23106e-05	0.0031
11d4	9.4	8.62	0.53	0.435	0.045	0.067	0.12878	0.24628	0.13066	0.10904	1.21	130	1981	11.62	747.27	0	300.02	327.69	1007.56	21.33	227.71	41030.3	2278.6	0.00282	2224.3	27.9	16.19	4.2	3317.96	58.53	5.37	19.19	24.02	26.62	2375.77	43828.9	11536	0.0117463	0.0582744	0.0546943	0.00594503	0.00461239	0.0203796	0.0503983	0.0336497	0.002	0.001	0.001	0.001
7d6	7.8	6.52	0.54	0.22074	0.06474	0.08346	0.14664	0.27222	0.21762	0.04368	4.91	333	3802	5.41	268.51	227.02	340.12	327.69	1032.48	25.99	247.7	59501.3	1188.8	0.00624	749.7	33.15	13.63	4.2	4308.03	42.2	9.54	19.19	24.9	42.12	1482.78	37359.4	476	0.00663741	0.103957	0.107026	3.63334e-05	0.00177341	0.0154234	0.0210232	0.00546	0.0009	0.0001	6.22864e-05	0.0061
15d3	5.1	4.26	0.56	0.556	0.136	0.121	0.08007	0.44523	0.34476	0.08517	4.04	118	4083	6.94	318.41	291.74	320.7	289.61	442.75	19.79	227.71	27828.8	1449.3	0.01071	1372	14.9	11.09	2.71	3747.09	55.09	6.2	10.5	20.35	10.69	2708.28	60825.6	1923	0.00620568	0.130112	0.208097	0.00034476	0.00644737	0.0144533	0.0151688	0.0491005	0.002	0.001	5.65381e-05	0.016
22d6	7.2	5.82	0.57	0.51192	0.10872	0.09216	0.20592	0.28872	0.19656	0.07848	2.49	118	1558	3.91	510.2	131.49	277.77	363.63	79	31.5	261.8	15069.3	1099.1	0.00576	3339	0	3.51	23.37	8477.68	8.31	8.7	17.52	0	0	3592.56	37253	653	0.0178673	0.108265	0.0683243	0.00210319	0.00732218	0.0353709	0.0129727	0.0228141	0.0034	0.0028	0.0008	0.0173
6d4	6.3	5.31	0.58	0.34524	0.03465	0.07434	0.1134	0.29547	0.24507	0.0441	5.63	44	939	6.43	418.73	302.95	277.77	363.63	251.66	26.77	227.71	29415.5	997.6	0.00441	1320.4	9.78	6.03	4.2	7397.57	18.62	7.87	15.44	0	10.69	2579.03	60347.9	1261	0.0107831	0.0941069	0.136504	0.00367605	0.00675171	0.0102003	0.0163743	0.0107736	0.0047	0.0003	0.0001	0.0103
41d3	6.8	5.72	0.58	0.4468	0.1163	0.0469	0.102	0.17068	0.11764	0.0442	2.71	163	251	4.91	187.69	302.95	300.02	492.75	743.45	35.46	349.11	14451.9	1202.5	0.00748	1846.9	25.28	34.2	7.09	9390.79	17.54	10.37	10.5	24.24	10.69	1374.22	28196.4	2514	0.00850537	0.0336097	0.0732191	0.00230574	0.00823888	0.00246194	0.00738582	0.0261134	0.0031	0.0008	0.0003	0.0039
5d3	5.2	3.82	0.63	0.468	0.001	0.1373	0.10972	0.4498	0.32032	0.11804	2.71	51	1069	5.51	150.46	234.5	259.24	176.12	799.32	46.7	115.45	52448.4	1473.9	0.0078	1258.6	22.79	8.08	5.49	4264.35	18	5.22	4.58	16.33	39.2	842.22	30698.1	1195	0.0257217	0.226146	0.0680039	0.000448448	0.0129372	0.0437456	0.0249655	0.0363917	0.0053	0.0011	0.0002	0.0255
2d4	5.5	4.06	0.63	0.4697	0.0462	0.1441	0.18095	0.28545	0.1727	0.09735	1.78	69	1890	4.91	239	227.02	277.77	462.21	762.65	23.65	295.08	39555.4	682	0.0044	860.2	25.28	11.09	1.15	2291.79	13.25	6.2	4.45	25.32	42.12	494.41	34405.3	615	0.0140923	0.14246	0.0161475	2.33846e-05	0.00619146	0.0682813	0.0180584	0.00481882	0.0028	0.001	0.0003	0.0119
2d7	7.3	5.53	0.63	0.726	0.066	0.123	0.16644	0.17739	0.10731	0.06424	1.68	90	2496	3.91	200.33	176.39	253.5	327.69	612.85	15.96	204.46	38526.1	705	0.00073	780.3	21.37	3.51	1.15	2348.39	20.79	2.86	2.48	27	57.36	525.84	33292.1	941	0.00592351	0.0893678	0.011847	0.000171696	0.00437474	0.0425333	0.0140043	0.00332763	9.63375e-05	4.0249e-05	6.24375e-05	0.006
3d9	12.3	10.16	0.63	0.43173	0.14514	0.08487	0.23493	0.61623	0.44034	0.12915	3.42	102	844	10.05	1070.36	302.95	320.7	579.26	158.66	22.88	189.68	46348.8	5142.5	0.03444	3114.6	9.78	6.03	2.71	0	29.19	5.37	33.52	0	26.62	2193.88	32750.3	3661	0.0253195	0.238532	0.175035	0.00145312	0.00905342	0.0342377	0.064123	0.0217359	0.0129	0.0005	0.0022	0.0536
4d3	5.1	4.24	0.66	0.16167	0.05763	0.06885	0.11526	0.34527	0.26724	0.07242	3.69	137	716	8.07	186.07	285.63	296.94	125.97	212.55	18.44	171.97	27349.5	740.6	0.00102	1204.2	6.44	2.49	1.19	8871.55	241.82	3.69	5.03	9.81	25.42	738.79	37783.8	522	0.00582583	0.148131	0.113123	0.000160344	0.0102836	0.0289463	0.0223778	0.0108123	0.0011	0.0001	5.83793e-05	0.0115
25d6	4.6	3.4	0.67	0.212	0.014	0.063	0.0851	0.37168	0.17618	0.15594	1.13	30	1032	2.92	478.33	227.02	253.5	551.18	62.43	13.69	216.14	32303.9	850.5	0.03266	1671.9	1.06	1.03	0	1945.14	13.43	17.02	12.35	3.75	0	870.18	53195.4	1669	0.0169661	0.108474	0.0455954	0.00514446	0.0138787	0.0536434	0.0632337	0.0251843	0.006	0.001	5.72576e-05	0.033
11d10	12.3	11.2	0.68	0.77121	0.12669	0.05535	0.17466	0.55965	0.35793	0.18327	1.95	39	1824	5.92	538.85	0	226.49	289.61	166.26	14.44	180.72	26593	1392.2	0.00369	1891.4	5.99	3.51	4.2	3149.81	14.68	2.86	42.93	0	0	1937.66	39983.6	6502	0.0163932	0.169444	0.168513	0.0035793	0.00718418	0.0503076	0.0923131	0.0334651	0.0064	0.0007	0.0007	0.0282
36d3	7.4	5.63	0.69	0.6875	0.0333	0.1228	0.14948	0.40774	0.28564	0.09546	3.02	48	628	7.71	63.51	313.75	277.77	1739.61	236.87	30.71	357.07	28595.6	1378.8	0.02368	1376.6	7.25	18.75	4.2	8116.91	9.02	21.17	15.86	16.78	10.69	513.27	39886.4	899	0.0749805	0.0916333	0.112456	0.00656972	0.0230154	0.0160946	0.0131353	0.0432147	0.0201	0.0026	0.0001	0.0215
7d12	12.7	11.49	0.7	0.3277	0.0902	0.0508	0.13716	0.27178	0.22479	0.04191	5.25	577	2306	6.43	353.06	176.39	253.5	1688.53	85.88	25.99	201.52	49944.6	240.37	0.00254	1332	4.74	3.51	2.71	0	26.25	9.54	36.51	0	10.69	6206.37	35917.8	1555	0.00150609	0.0811941	0.14209	3.59035e-05	0.000243078	0.0154396	0.0235325	0.00269481	0.0002	2.26195e-05	5.88431e-05	0.0137
16d12	10.9	9.58	0.72	0.0828	0.0447	0.0534	0.11445	0.17985	0.14497	0.02725	5.42	166	4807	10.16	362.01	0	190.9	197.8	45.5	13.12	84.1	50423.9	4573.7	0.00436	6444.4	0	2.49	0	6182.6	57.51	9.84	3.68	0	0	2077.52	30138.4	10110	0.00259496	0.115048	0.0273268	4.18115e-05	0.0002943	0.00849655	0.0108401	0.0076191	0.0009	4.40588e-05	3.92867e-05	0.0219
34d3	8.5	7.35	0.73	0.327	0.186	0.084	0.221	0.32555	0.2737	0.0289	9.37	222	1580	5.92	731.98	313.75	340.12	1671.37	984.08	17.48	278.53	43350.7	1053.9	0.01615	1459.9	34.47	18.75	7.09	5211.58	112.1	6.2	8.87	28.03	260.59	1333.88	38034.8	7427	0.00331177	0.105374	0.164904	0.00010948	0.0020808	0.00974219	0.0152158	0.00186116	0.000127018	3.75024e-05	6.45535e-05	0.005
38d3	6.3	5.05	0.75	0.2747	0.1065	0.0725	0.16569	0.35343	0.25641	0.07371	3.46	208	1248	4	284.72	0	215.87	237.07	167.7	19.2	115.45	20063.5	659.4	0.01953	952.6	4.96	0	1.19	1743.17	12.79	13.73	6.37	1.9	25.42	320.52	29273	525	0.0108461	0.151846	0.0937179	2.39737e-05	0.00527026	0.0295356	0.0282383	0.0106658	0.0023	0.0008	0.0001	0.0122
8d2	9.6	8.33	0.75	0.4512	0.0624	0.2698	0.31104	0.36	0.22176	0.12	1.84	217	597	6.94	536.81	241.43	253.5	659.84	252.66	39.46	221.94	44738.8	765.5	0.00864	1202.2	7.25	3.51	5.66	8573.74	21.15	9.54	8.06	0	0	820.22	23175.3	1856	0.0148357	0.120039	0.0776604	0.00922522	0.001056	0.036528	0.0483	0.034116	0.0017	0.0008	5.54059e-05	0.0135
22d3	6.3	5.13	0.77	0.2936	0.2085	0.1121	0.3087	0.4158	0.32067	0.07875	4.08	148	1035	4.41	569.58	241.43	300.02	289.61	489.37	41.06	278.53	19097.8	1025.8	0.00567	2348.3	14.9	13.63	8.51	4944.48	9.02	4.53	8.06	10.97	26.62	1776.93	35995.9	615	0.0256215	0.181467	0.110535	0.00304637	0.008253	0.0215224	0.0181204	0.0308542	0.0013	0.0046	0.0006	0.0108
31d4	6.1	4.91	0.78	0.3007	0.072	0.1732	0.21045	0.31598	0.18239	0.1159	1.58	160	1627	4.41	495.72	194.82	253.5	397.85	366.09	26.77	221.94	43625.1	965.8	0.01525	1192.3	12.33	3.51	2.71	4075.59	33.99	7.04	18.35	0	26.62	1436.27	30269.3	1032	0.0343805	0.0625962	0.0528384	0.0325749	0.0313857	0.00905179	0.0114741	0.0635364	0.0049	0.0056	0.0013	0.0079
42d3	9	7.71	0.78	0.177	0.012	0.151	0.2061	0.3591	0.2142	0.1278	1.66	317	850	5	190.97	185.33	296.94	336.29	1535.09	11.25	95.53	21053.1	723.3	0.0144	387.2	36.27	5.28	5.49	7351.14	79.14	11.4	8.61	25.25	25.42	475.32	37811.4	529	0.140622	0.0584123	0.0136445	0.00152082	0.0596698	0.0207931	0.00820476	0.0391324	0.012	0.042	0.01	0.004
3d3	16.4	15.32	0.78	0.133	0.072	0.035	0.17384	0.4428	0.31488	0.08692	3.58	322	1039	12.15	2240.16	291.74	375.99	430.63	1240.26	18.25	267.4	36139.9	5480.5	0.03444	2780.3	41.08	21.31	5.66	7706.98	129.13	8.7	7.05	27	57.36	1603.61	29562.3	6980	0.0159329	0.170161	0.126519	0.00226714	0.00520651	0.0162193	0.0441814	0.0213128	0.002	3.64768e-05	5.68268e-05	0.008
21d4	10.2	8.27	0.79	0.58854	0.04896	0.05712	0.09282	0.51918	0.37536	0.12852	2.91	89	936	2.92	170.18	254.99	253.5	579.26	54.86	12.18	111.95	26707.8	930.1	0.00816	613.6	2.27	0	11.29	9793.71	17.9	12.86	13.79	0	0	5029.92	26159.4	6847	0.0125746	0.0946283	0.266393	0.00176419	0.019188	0.0174402	0.0756083	0.0162835	0.0021	0.0009	0.0002	0.014
1d7	11	9.81	0.79	0.2453	0.055	0.0121	0.0649	0.7524	0.5918	0.1463	4.05	84	1930	114.76	38105.9	273.88	4867.92	393.62	245.26	35.56	143.77	32694.4	2227.2	0.0044	4357	13.85	13.69	20.86	0	40.92	11.4	123.73	17	79.23	2041.06	44949.5	2113	0.00485276	0.106879	0.476458	0.00360998	0.00308693	0.0141472	0.11467	0.0143959	0.0023	0.0005	4.73964e-05	0.0126
10d2	13.1	11.87	0.82	0.3576	0.0996	0.1362	0.22139	0.53972	0.36418	0.09694	3.8	223	392	6.53	305.37	185.33	259.24	152.48	321.7	16.91	84.1	38478.7	1025.6	0.07074	2056.2	7.91	0	13.36	10035.4	36.15	4.45	8.61	0.49	25.42	2923.77	30339.9	2466	0.0105612	0.202921	0.145199	0.00549912	0.0130578	0.0417327	0.0241768	0.0179727	0.0016	3.99385e-05	0.0002	0.0083
8d5	9	7.45	0.84	0.0246941	0.000847809	0.00673496	0.0356194	0.10403	0.0592152	0.0141942	0.393051	237	708	6.43	580.98	227.02	226.49	430.63	167.58	23.65	308.75	31669.7	1636	0.000475646	1503.6	5.99	1.03	1.15	4072.84	6.22	5.37	5.24	0	10.69	456.67	21607.7	2483	0.000381116	0.00969317	0.00934244	3.412e-05	8.50689e-05	0.00125205	0.00196146	0.000262734	0.000123484	4.50484e-05	4.79123e-05	0.000601325
33d11	9.5	7.49	0.86	0.9263	0.1919	0.1891	0.3439	0.88255	0.60895	0.24035	2.52	30	606	6.02	264.88	165.1	190.9	336.29	25.23	32.41	106.92	30154.6	882.9	0.0228	1055.6	0.56	0	6.84	9197.66	3.87	5.98	2.33	2.32	11.18	1765.27	43977.6	6139	0.0105348	0.3225	0.275611	0.000304475	0.00987838	0.121209	0.0975821	0.011681	0.0033	0.0006	0.0002	0.065
40d4	5.9	4.65	0.87	0.17936	0.06372	0.12685	0.15281	0.41064	0.35223	0.05074	7.01	79	1022	4.41	992.68	267.83	320.7	808.39	438.31	41.87	286.83	31512.7	787.9	0.00472	964.6	14.9	11.09	4.2	4635.4	22.6	7.87	13.38	9.86	42.12	945.05	32781.3	6742	0.0136665	0.1808	0.156601	0.00116236	0.00359239	0.022356	0.0128575	0.011934	0.0015	0.0003	4.8921e-05	0.0164
21d11	6.3	4.12	0.89	0.7182	0.0586	0.0309	0.08442	0.61803	0.48384	0.12096	4.02	19	814	5.41	224.3	313.75	253.5	4913.75	117.9	23.65	162.53	21924.7	780.5	0.00378	855.4	4.74	1.03	11.29	13248.4	3.46	9.54	10.5	0	0	3764.16	34277	3680	0.018144	0.143797	0.32156	0.000338688	0.0107533	0.0220389	0.0783337	0.00983405	0.0045	0.0011	0.0004	0.036
14d10	7.4	5.6	0.91	0.498	0.085	0.14	0.15836	0.51134	0.23384	0.24938	0.94	64	682	2.92	224.3	176.39	226.49	1549.18	79.55	13.69	210.32	37610.3	865.1	0.01258	1151.7	2.27	0	0	1054.68	11.48	10.37	3.26	0	0	494.41	25848.1	1733	0.00911976	0.159245	0.0654752	3.68687e-05	0.0127683	0.114889	0.0603998	0.0613225	0.002	4.72171e-05	7.1062e-05	0.022
11d12	18.4	16.5	0.92	0.8538	0.1638	0.1306	0.26312	0.75808	0.43608	0.29992	1.46	9	1379	9.52	726.44	0	277.77	397.85	76.76	33.87	233.45	26250.8	1335	0.0092	1792	3.5	3.51	8.51	7484.18	10.6	3.7	251.66	0	10.69	4076.46	48321.6	5697	0.027255	0.169112	0.230119	0.00959376	0.0167955	0.0655925	0.135804	0.0817282	0.0083	0.0019	0.0002	0.0217
44d2	7.1	5.09	0.95	0.453	0.0653	0.1924	0.2272	0.22649	0.17679	0.04402	4.09	129	2337	4.41	345.45	194.82	226.49	462.21	292.31	25.99	346.44	31200.5	599.7	0.00213	1087.5	8.51	6.03	2.71	5998.59	32.14	12.86	4.45	0	0	720.19	40057.6	861	0.00654123	0.114754	0.0551585	0.000335901	0.00116653	0.0206762	0.0136726	0.00850466	0.0006	4.45637e-05	4.6336e-05	0.0059
31d2	6.5	5.14	0.95	0.751	0.042	0.2	0.29445	0.4303	0.25155	0.15405	1.63	123	1622	5.41	333.81	227.02	300.02	363.63	656.54	26.77	221.94	49228.3	897.7	0.02275	1124.1	18.78	11.09	4.2	2191.8	36.59	9.54	8.87	0	26.62	670.1	28675.6	921	0.0521966	0.0989849	0.059718	0.0406505	0.0383276	0.0173306	0.0171458	0.081246	0.003	0.009	6.6195e-05	0.013
39d7	11.6	9.33	0.95	1.1542	0.0998	0.08	0.18908	0.56724	0.49416	0.06148	7.91	17	120.759	4.5	128.91	141.44	190.9	611.6	38.8	19.2	75.51	30245.7	516.7	0.00348	857.2	2.02	0	5.49	3370.73	5.25	10.62	14.38	3.94	25.42	1023.35	46197.9	674	0.0163073	0.266945	0.210907	2.34923e-05	0.00373798	0.0412961	0.0142019	0.00224402	0.012	4.91872e-05	3.06027e-05	0.1129
43d14	15.7	12.77	0.96	0.9404	0.0534	0.0801	0.12717	0.60445	0.23236	0.3454	0.67	127	718	2.44	556.65	254.99	226.49	492.75	20.35	33.87	242.02	13370.8	1402.3	0.02041	995.3	0	0	7.09	9105.6	24.6	2.03	118.37	0	42.12	15899.9	31564.9	1737	0.0790256	0.0864612	0.0422198	0.0246534	0.177777	0.0741919	0.0266303	0.0668004	0.0371	0.0025	0.0028	0.0151
34d22	18.4	14.46	0.97	0.0368	0.1141	0.0313	0.11776	0.24104	0.18584	0.04784	3.85	365	2515	10.57	753.93	291.74	320.7	1806.81	593.68	16.72	118.47	47155.1	4284.7	0.00552	3104.8	20.72	6.03	4.2	10372.7	397.46	13.7	10.5	17.32	42.12	1993.26	35868.7	7591	0.00065044	0.075228	0.109739	7.99913e-06	0.0036167	0.0172224	0.0231737	0.0038272	0.0003	0.0002	0.0001	0.0083
43d9	8.8	6.89	0.98	0.5412	0.0431	0.1214	0.16456	0.80432	0.30272	0.46816	0.64	77	780	1.96	269.16	194.82	253.5	430.63	45.66	23.65	210.32	17344.6	1287.6	0.02816	1361.3	0	0	4.2	3503.34	24.06	1.19	2.87	0	26.62	3414.72	24485.8	1741	0.114035	0.108162	0.046407	0.0341165	0.288012	0.0728457	0.0219567	0.0853456	0.0544	0.0041	0.006	0.0219
13d8	7.5	4.61	0.99	1.118	0.089	0.101	0.19275	0.57075	0.33	0.231	1.43	263	807	3.66	69.51	227.02	226.49	492.75	134.54	15.96	306.02	29181.2	821.2	0.0045	1812.6	3.5	3.51	0	1068.97	12.9	9.54	2.87	0	0	557.24	28664.4	992	0.001914	0.037356	0.279873	0.010857	0.000231	0.0021714	0.0886347	0.139963	0.001	5.5587e-05	5.72169e-05	0.013
44d7	6.4	3.95	1	0.915	0.095	0.16	0.23424	0.56832	0.46208	0.09536	4.81	20	1535	2.92	119.13	101.3	157.75	760.43	27.5	15.2	327.69	23543.1	488.8	0.0032	1000.5	0	1.03	0	1270.98	7.62	6.2	2.09	0	0	203.78	44382.3	900	0.0144169	0.356541	0.0911222	3.86061e-05	0.00411955	0.0622033	0.0231534	0.00588371	0.001	4.82428e-05	4.38694e-05	0.028
43d5	5	3.37	1.02	0.709	0.039	0.236	0.191	0.5715	0.207	0.329	0.63	48	891	2.44	213.55	227.02	195.47	327.69	217.59	25.99	210.32	28741.1	958.6	0.0315	1243.8	4.74	0	0	1241.92	10.78	3.7	4.05	0	0	738.96	23809.7	6477	0.0943713	0.0560142	0.0315675	0.025047	0.204605	0.0488236	0.0164171	0.0591542	0.037	0.005	0.003	0.009
40d6	5.9	4.48	1.03	0.3516	0.0844	0.1227	0.177	0.56168	0.47908	0.06844	7	78	1093	4.91	1140.77	267.83	300.02	1790.1	116.93	37.06	210.32	38081.1	795.4	0.0059	1216.4	3.5	3.51	1.15	6259.54	7.27	11.2	51.11	0	0	1026.07	37687.3	881	0.0197381	0.24893	0.209837	0.000574896	0.00479764	0.0306201	0.0219556	0.0110667	0.0014	4.8721e-05	3.98098e-05	0.0237
26d4	4	2.33	1.04	0.2904	0.0448	0.1012	0.1364	0.4632	0.3428	0.1152	2.98	88	2193	5.51	225.85	234.5	215.87	272.57	138.2	10.87	79.81	20644.7	350.8	0.0032	825	3.49	0	1.19	1595.47	15.38	14.51	5.48	0	11.18	661.26	30599.3	1649	0.00555336	0.106679	0.230567	4.7863e-05	0.00686592	0.0135014	0.0314496	0.063383	0.0014	3.07111e-05	0.0001	0.0172
12d3	6.4	5.06	1.05	0.33856	0.10944	0.31616	0.39936	0.37568	0.24128	0.1184	2.02	58	891	3	402.35	203.27	215.87	176.12	281.89	23.05	143.77	79009.7	379.8	0.00896	586.1	6.44	2.49	6.84	2679.99	8.08	6.75	10.39	2.74	11.18	578.59	42032.8	489	0.0332001	0.12064	0.080684	0.00675584	0.0181034	0.0183283	0.0289725	0.0529958	0.0128	0.0019	0.0013	0.0124
36d5	7.8	5.4	1.05	0.975	0.06	0.189	0.2262	0.54912	0.36504	0.1404	2.59	25	609	7.45	85.38	302.95	253.5	1531.41	118.42	37.86	391.23	30329.4	1161.3	0.0351	1663.1	2.27	3.51	4.2	7258.95	5.88	13.7	8.47	7.31	0	757.72	46803.2	914	0.112651	0.114623	0.120974	0.0167918	0.0368831	0.0294138	0.0159214	0.0581818	0.028	0.002	6.75632e-05	0.023
34d14	15.2	12.12	1.06	0.953	0.3298	0.1307	0.43472	0.98344	0.74176	0.20824	3.59	184	1496	9	97.69	280.06	253.5	430.63	41.91	12.93	174.69	38742.4	2784.6	0.01976	2763.2	2.27	1.03	15.38	0	37.71	5.37	13.38	0	10.69	8145.1	45471.6	2267	0.0109039	0.384528	0.346328	2.61227e-05	0.0180752	0.104245	0.075841	0.0100788	0.0015	0.0027	6.69578e-05	0.038
21d7	8.5	6.27	1.1	0.4743	0.0969	0.0349	0.11645	0.6987	0.5457	0.1394	3.93	40	928	4.16	317.25	254.99	253.5	2773.66	24.01	12.93	177.71	40883.9	810.2	0.0034	729.2	2.27	1.03	14.03	12305.2	5.88	22	99.04	0	0	5755.66	32812.3	7153	0.0178444	0.160872	0.365401	0.00158253	0.0126296	0.0222761	0.0937047	0.0107896	0.0024	0.0006	3.22452e-05	0.0287
9d9	10.9	8.46	1.1	0.484	0.1341	0.2038	0.29975	0.7085	0.62784	0.07303	8.52	269	3406	5.41	654.59	227.02	300.02	2788.03	392.51	18.25	359.72	42654.4	1689.1	0.00327	1563.3	16.19	8.55	14.03	0	48.62	7.87	37.79	8.22	10.69	8472.78	37156.1	1017	0.0082247	0.268967	0.350335	0.00031392	0.00140218	0.0359527	0.0339882	0.00168699	0.0031	5.06239e-05	4.64411e-05	0.0429
21d2	8.9	7	1.11	0.324	0.0935	0.0979	0.15664	0.55981	0.3827	0.15664	2.44	64	1029	2.44	61.41	176.39	195.47	248.75	78.86	12.18	159.46	26387.3	712.7	0.01068	688.2	2.27	0	0	1319.55	12.54	6.2	2.87	0	0	745.21	28223	646	0.0157672	0.0888247	0.276156	0.00195177	0.0255636	0.0177316	0.0853061	0.0280386	0.0017	0.0018	0.0002	0.0076
24d2	8.6	6.54	1.17	0.5547	0.2847	0.4567	0.68714	1.39836	1.14724	0.21328	5.37	10	390	3	117.61	141.44	190.9	125.97	151.93	30.06	81.24	13332.4	324.6	0.01634	1187.7	3.49	0	0	616.55	4.91	2.17	2.78	4.71	11.18	392.74	43093.9	393	0.0285663	0.611594	0.50708	5.09737e-05	0.0136499	0.145414	0.0490331	0.00496942	0.0052	0.0012	6.67145e-05	0.0276
4d7	4.6	2.92	1.19	0.2829	0.1017	0.0851	0.18124	0.73094	0.60444	0.11868	5.09	39	2069	4	168.98	296.85	259.24	176.12	55.45	15.39	146.6	34178.2	1627.2	0.00138	2573.8	2.02	0	2.68	15410.9	38.92	6.75	13.05	1.9	11.18	1419.87	53861.5	666.875	0.00749506	0.30355	0.293395	4.12048e-05	0.011417	0.0556609	0.0396985	0.0119036	0.0012	4.01884e-05	0.0001	0.0216
40d2	6.7	5.1	1.2	0.2405	0.1146	0.2137	0.30619	0.6633	0.5628	0.08643	6.57	58	930	4.41	434.13	324.16	300.02	492.75	488.83	30.71	289.59	31893.2	712.7	0.00938	840.9	18.78	18.75	1.15	3768.86	19.34	5.37	7.66	17.58	42.12	638.78	31107.9	832	0.0278586	0.343927	0.190564	0.00045024	0.00651682	0.0423766	0.0201555	0.0173811	0.0017	0.0004	6.59951e-05	0.0246
30d4	9.9	8.29	1.2	0.2218	0.1643	0.2772	0.40194	0.73953	0.54549	0.17424	3.13	330	843	4.5	143.55	234.5	259.24	255.2	754.13	44.3	108.34	22231.9	703	0.01683	1184.9	21.3	5.28	24.52	9840.7	21.78	6.75	6.37	22.63	39.2	2819.03	30458.8	768	0.0134191	0.162447	0.369024	0.000381843	0.00284011	0.0188876	0.135454	0.0170581	0.0038	3.40448e-05	5.42528e-05	0.0185
12d10	7.1	5.02	1.21	0.6042	0.1697	0.1903	0.32731	0.68728	0.51049	0.1562	3.27	49	857	3.5	289.53	185.33	215.87	336.29	29.36	6.44	115.45	32574.4	668.2	0.01065	707.7	0	0	9.49	6842	3.36	5.98	9.05	0	0	2155.68	39905.6	650	0.0314972	0.280821	0.191638	0.00653427	0.0135738	0.045423	0.0511086	0.0460946	0.0164	0.0018	0.0015	0.0614
9d3	9.7	8.27	1.21	0.3366	0.228	0.1242	0.33756	0.60625	0.56357	0.03686	15.99	425	1309	5.92	985.66	241.43	300.02	327.69	1480.92	15.2	210.32	26273.5	2174.6	0.00194	1479.2	46.39	11.09	4.2	2832.47	281.39	5.37	7.25	32.51	10.69	845.2	18929.2	1532	0.00439585	0.21241	0.346765	4.63633e-05	0.00057133	0.0148951	0.0208222	0.00057133	0.0009	2.78526e-05	0.0001	0.0202
3d13	8.3	6.56	1.22	0.2523	0.1635	0.0706	0.21995	0.78601	0.57934	0.1577	3.67	135	1151	19.11	1383.49	313.75	358.5	1386.01	271.83	33.08	192.66	69847.5	4121.1	0.03486	3990.7	9.78	8.55	8.51	0	29.19	7.04	13.38	0	10.69	2898.92	39913.2	5862	0.0188285	0.258212	0.300562	0.00173802	0.00460484	0.0300892	0.0971432	0.0258628	0.0067	0.001	0.0015	0.0435
35d4	6	3.72	1.23	0.5988	0.0624	0.2178	0.2412	0.636	0.3558	0.264	1.35	29	541	5.51	75.09	0	215.87	305.42	79.08	28.49	75.51	20632.4	609.5	0.003	1917.8	0.56	0	0	2623.79	6.66	15.29	6.82	1.9	0	279.27	32188.2	723	0.0112433	0.26596	0.0785962	2.17253e-05	0.0161832	0.189605	0.049896	0.008316	0.0029	0.0002	4.59241e-05	0.0292
17d3	6.1	4.6	1.24	0.1751	0.0732	0.1964	0.24461	0.98332	0.54717	0.42395	1.29	148	2412	5	1627.32	211.58	278.65	218	821.34	20.74	82.67	28721.7	1863.4	0.00976	1477.6	18.32	8.08	8.18	7302.87	91.45	5.22	13.5	14.64	39.2	3044.33	42938.3	1116	0.338315	0.0843189	0.086617	0.0372076	0.0738945	0.0395121	0.0340008	0.276373	0.1084	0.0078	0.0032	0.0126
28d9	6.2	4.21	1.25	0.4073	0.3088	0.0645	0.36146	0.67394	0.51708	0.14446	3.59	69	1072	8.49	485.99	219.44	277.77	327.69	113.2	46.71	180.72	30026.5	1106.1	0.00372	2050.5	3.5	1.03	9.91	14021.1	4.49	6.2	67.6	0	10.69	3813.17	30838.6	828	0.00398152	0.182219	0.330879	1.25492e-05	0.00369818	0.0302499	0.10326	0.00725189	0.0011	2.23665e-05	5.16832e-05	0.0288
41d9	9.4	7.13	1.29	0.572	0.23	0.102	0.33746	0.73508	0.45684	0.2491	1.83	25	223	2.92	196.6	280.06	226.49	831.87	98.46	28.34	289.59	9823.23	1192.2	0.0235	2219.7	3.5	3.51	1.15	1932.51	26.25	10.37	7.66	0	0	757.72	39458.3	2196	0.0463236	0.236506	0.164737	0.00927385	0.0594353	0.0635703	0.0265042	0.0995902	0.01	0.002	0.001	0.017
31d0	9.5	7.14	1.3	0.4237	0.0703	0.3002	0.34865	0.7467	0.456	0.21755	2.09	28	84.0236	4.41	138.93	155.66	157.75	922.89	44.88	29.92	210.32	20536.4	937.2	0.0703	1401.4	0	0	2.71	2173.9	10.42	2.86	10.5	0	0	2579.03	29895	837	0.0717744	0.227179	0.11017	0.0468768	0.0550837	0.0563019	0.0306745	0.0754898	0.0254	0.0086	0.002	0.0618
4d10	8.4	6.19	1.31	0.5485	0.1445	0.2327	0.3234	0.95172	0.76356	0.17304	4.4	12	1315	1.55	126.71	234.5	215.87	197.8	17.43	16.91	129.63	27512.8	1457.5	0.0042	2007.2	0	0	1.19	13963.8	35.16	9.07	15.93	2.11	11.18	2108.78	49521.7	537.188	0.0128278	0.332607	0.417591	0.000534492	0.0168541	0.0759646	0.0555458	0.0246755	0.0061	6.46681e-05	3.70888e-05	0.0389
43d12	11.2	8.39	1.31	0.86128	0.0672	0.14896	0.17248	1.02928	0.39648	0.59696	0.67	150	965	1.96	166.41	194.82	226.49	363.63	25.94	22.1	236.31	14692.4	1284.2	0.02576	1121.4	0	0	25.98	5887.54	19.34	1.19	5.64	0	10.69	7629.07	28342.7	1691	0.121283	0.153517	0.0730713	0.0486084	0.308927	0.142972	0.0512192	0.0938421	0.058	0.0069	0.0065	0.0287
30d7	7.8	5.61	1.32	0.4586	0.1607	0.2839	0.50388	1.06548	0.78858	0.24882	3.16	214	844	4	83.09	185.33	238.45	272.57	106.75	34.77	95.53	20817	588.7	0.02106	1356.7	2.02	0	15.89	6083.89	15.75	9.84	13.05	6.58	39.2	3775.24	36385.9	700.625	0.0140367	0.217806	0.556343	0.00039429	0.00495152	0.0354817	0.184052	0.0243346	0.0041	3.67437e-05	0.0002	0.0308
27d3	5	3.09	1.33	0.361	0.0835	0.102	0.176	0.903	0.4465	0.436	1.02	99	507	4.41	311.68	0	240.4	289.61	167.28	26.77	221.94	17646.9	501.5	0.0025	691.9	5.99	1.03	4.2	1155.13	7.27	5.37	9.28	0	10.69	713.93	38100.4	526	0.0268347	0.300003	0.119037	0.0006251	0.0285144	0.103288	0.144534	0.159663	0.002	0.0005	0.0002	0.0133
28d3	6.3	4.62	1.33	0.22176	0.21357	0.13671	0.32508	0.78309	0.5607	0.20349	2.76	164	1787	5.41	349.27	227.02	300.02	289.61	474.66	51.58	156.38	34198.6	627.4	0.00882	1510.7	16.19	13.63	5.66	6034.76	14.68	4.53	13.38	22.69	26.62	2517.46	28507.6	2830	0.00459774	0.244914	0.310964	0.00022428	0.00575877	0.0541487	0.129928	0.0136542	0.0005	4.47312e-05	4.87955e-05	0.0209
6d0	10.9	8.7	1.33	0.5188	0.0556	0.3564	0.36188	0.59841	0.40003	0.17658	2.26	107	87.8412	8.49	173.88	291.74	330.55	784.58	45.24	34.67	153.29	27463	1032.8	0.01635	1239.4	1.06	0	7.09	0	8.67	11.2	76.79	0	0	7559.23	62650.6	1092	0.0255619	0.161412	0.203375	0.00968073	0.0209071	0.0750112	0.0471645	0.0334972	0.0126	0.0009	0.0009	0.0324
15d6	6.9	5.06	1.37	0.2125	0.0718	0.06	0.1242	0.90528	0.70518	0.16836	4.17	25	2768	4.91	529.62	227.02	277.77	289.61	86.74	22.1	150.19	27935.7	1901.5	0.02277	1924.9	3.5	6.03	2.71	7551.25	18.98	4.53	21.28	0	0	5499.66	64201.5	7418	0.0112829	0.224106	0.46965	0.000141036	0.0174084	0.0468546	0.0363153	0.0676134	0.0028	0.0004	0.0002	0.0301
19d4	4.6	2.56	1.41	0.5143	0.0994	0.2259	0.26956	0.64262	0.49174	0.1357	3.62	100	522	4.41	172.04	254.99	253.5	877.93	184.06	29.92	333.07	27264	1175.1	0.00644	1067.4	4.74	3.51	0	1140.73	27.72	22	13.38	1.58	0	298.92	43558.5	6115	0.0100807	0.255213	0.226348	9.8348e-05	0.00595723	0.0597216	0.0636704	0.00635076	0.0017	0.0004	6.11791e-05	0.0277
1d4	20.5	17.54	1.47	0.5433	0.2112	0.0943	0.2747	1.06395	0.7421	0.287	2.57	396	2195	6.02	829.71	0	259.24	289.28	52.5	45.1	95.53	21789.2	2009.8	0.0246	2334.6	2.02	0	14.63	32485.5	24.08	5.22	34.29	4.71	25.42	6923.84	38581.6	1288	0.0257509	0.215654	0.480881	0.0198141	0.0070889	0.0402087	0.12892	0.110782	0.0073	0.0046	0.0026	0.0342
19d6	5.4	3.19	1.48	0.622	0.131	0.218	0.29214	0.5886	0.43362	0.135	3.2	58	500	4.41	188.12	241.43	226.49	877.93	145.99	27.56	327.69	21735.4	1341.7	0.00594	1102.4	4.74	8.55	0	1550.11	10.78	14.53	15.03	0	0	362.12	46690.3	1082	0.00802197	0.232811	0.192007	0.000780516	0.0046845	0.0679455	0.055647	0.006723	0.002	6.02013e-05	4.55468e-05	0.031
37d4	5.8	3.26	1.55	0.6171	0.0731	0.1456	0.22852	1.09098	0.96918	0.1131	8.54	94	581	4	229.05	203.27	215.87	218	165.64	24.6	72.64	19778.4	997.7	0.00464	2408.8	3.49	2.49	4.1	12295.1	37.73	7.52	6.37	0	11.18	439.18	41312.3	601	0.0133747	0.0751114	0.3522	0.528494	0.00027144	0.00191139	0.0656772	0.04524	0.0022	0.0022	0.0006	0.0117
33d8	10.4	7.15	1.57	0.883	0.2319	0.1581	0.33904	0.94744	0.71344	0.21112	3.38	23	624	6.53	613.08	203.27	215.87	305.42	36.01	35.56	115.45	41115.6	1078.3	0.0156	1215.2	0.56	2.49	4.1	10300.8	3.7	9.84	2.33	2.32	11.18	2192.17	45906.8	3033	0.0194056	0.400454	0.293581	4.08989e-05	0.0088037	0.101887	0.0872348	0.013195	0.0054	0.0011	5.60742e-05	0.0832
15d10	9	6.76	1.59	0.2502	0.0747	0.0846	0.1557	1.0593	0.7101	0.2934	2.42	7	1191	3.42	173.88	176.39	226.49	289.61	36.88	18.25	295.08	21606.5	940.8	0.0441	1431.2	2.27	3.51	1.15	7584.92	10.07	3.7	4.85	0	0	5115.36	53677.8	1416	0.0119297	0.266998	0.430889	0.00028404	0.0206554	0.101311	0.0992866	0.0721471	0.0041	0.0008	0.0001	0.0275
9d17	13.9	10.9	1.67	0.4156	0.2252	0.196	0.43924	0.99802	0.85346	0.12927	6.64	290	2265	4.91	453.97	194.82	253.5	1413.74	127.05	13.69	289.59	26455.7	1881.6	0.00417	1096.3	3.5	3.51	1.15	5534.88	31.03	12.86	10.5	0	0	444.08	30483.3	1147	0.00896133	0.363574	0.480925	5.65781e-05	0.00351614	0.0675694	0.0542805	0.00390395	0.0013	4.48953e-05	6.72993e-05	0.0557
13d4	5.7	3.11	1.7	0.611	0.1568	0.2189	0.37392	1.00776	0.53979	0.44517	1.21	148	551	3.91	90.16	313.75	226.49	462.21	298.68	20.56	250.53	35487.7	450.2	0.00798	884.6	8.51	6.03	0	837.93	9.72	11.2	4.45	0	0	469.25	27989.3	534	0.00588371	0.0443707	0.470805	0.0187307	0.000400653	0.00369491	0.175887	0.265188	0.0018	0.0001	4.17222e-05	0.0075
34d17	14.8	9.96	1.78	1.4667	0.3833	0.1273	0.48692	1.07004	0.83768	0.18648	4.46	125	1639	7.97	88.59	267.83	277.77	735.91	78.48	15.2	174.69	50968.1	2621.9	0.0222	3587.3	3.5	3.51	27.29	0	26.98	6.2	27.17	0	0	11132.8	47344	2483	0.00787419	0.374108	0.455698	2.80463e-05	0.00781351	0.0884661	0.0784894	0.0117109	0.0015	0.0024	0.0002	0.0502
34d10	13.6	10.15	1.84	1.01184	0.23256	0.1156	0.28696	0.70312	0.49232	0.18632	2.67	128	1807	9	128.75	280.06	253.5	327.69	78.16	25.21	168.63	31682.8	3346.4	0.01496	3043.5	3.5	1.03	5.66	18423.5	23.69	7.04	24.21	0	10.69	4767.35	44931.4	5820	0.0098464	0.236166	0.245717	0.000590784	0.0246129	0.0981347	0.0518529	0.0117195	0.0023	0.0011	7.19542e-05	0.0464
14d5	5.2	4.08	1.89	0.3999	0.0655	0.0744	0.12948	0.29328	0.1326	0.14144	0.94	55	744	2.92	348.18	241.43	253.5	397.85	442.11	15.2	153.29	41160.8	886.9	0.00884	1467.9	14.9	1.03	0	1599.62	12.9	6.2	5.64	17.32	0	569.79	25426.1	4765	0.00429624	0.0788572	0.0493139	0.0001326	0.0061385	0.0569437	0.0417955	0.0365622	0.0009	3.93216e-05	3.7407e-05	0.0092
9d12	11.4	7.9	1.89	0.6817	0.1505	0.4936	0.5928	0.912	0.83334	0.07182	11.43	300	4426	3.91	636.17	194.82	277.77	1584.47	186.07	20.56	333.07	32250.7	3427.9	0.00228	2083.4	7.25	6.03	11.29	0	45.59	8.7	42.07	0	0	6960.71	35770.8	886	0.0109168	0.338253	0.483754	0.00041667	0.00165186	0.0293026	0.0396303	0.0012353	0.0036	4.97808e-05	6.61428e-05	0.0572
1d11	14	11.73	1.9	0.4522	0.2086	0.1428	0.315	1.4686	1.0024	0.4018	2.49	239	1466	10.69	1070.71	185.33	278.65	566.94	116.09	81.73	95.53	44550.1	4094.8	0.0448	3496.8	4.96	5.28	8.18	0	48.55	13.73	82.26	9.46	11.18	2192.17	40270.7	2206	0.0393943	0.246991	0.684138	0.0318763	0.0202105	0.0727258	0.156702	0.152162	0.0143	0.0043	0.0035	0.0472
27d7	7.1	4.3	1.92	0.4551	0.1001	0.2939	0.36991	1.34403	0.55593	0.76183	0.73	25	446	4.41	314.91	0	226.49	462.21	41.4	25.21	230.58	13504.3	563.4	0.00497	662.5	3.5	1.03	7.09	4358.11	3.11	13.7	19.39	0	0	2357.28	41192.6	581	0.0354127	0.353238	0.166112	0.000945081	0.0361869	0.132787	0.242186	0.35067	0.0072	0.0013	0.0002	0.0337
18d3	9.9	6.75	2.17	0.6791	0.2069	0.6227	0.83259	1.16424	0.87912	0.23067	3.81	60	103.097	3.17	88.59	155.66	195.47	633.54	43.74	28.34	264.6	31330.3	327.2	0.04356	1165.6	1.06	0	0	2268.68	6.57	16.19	8.06	0	0	469.25	32127.5	640	0.0446593	0.414417	0.376088	0.043956	0.0104032	0.095013	0.0971582	0.0280956	0.009	0.0067	0.0019	0.0349
30d9	10.7	7.05	2.43	0.5564	0.2161	0.6538	0.84316	1.4231	1.03683	0.32849	3.16	182	1006	4	147.53	141.44	215.87	757.74	56.87	42.71	146.6	22153.2	656.5	0.04387	1510.4	0	0	15.89	6593.81	11.69	24.7	33.85	5.47	25.42	4168.77	34529.6	857	0.0304828	0.25392	0.751287	0.00114051	0.0123841	0.0408313	0.225804	0.0494706	0.0088	0.0002	0.0002	0.0424
18d9	8.2	4.55	2.88	0.2321	0.2936	0.4986	0.74374	1.65312	1.33906	0.27224	4.93	4	158	3.42	192.4	267.83	277.77	988.51	22.39	35.46	261.8	19761.9	406.1	0.02542	1516.7	0	0	9.91	7460.8	1.06	6.2	246.79	0	0	2283.31	37928.8	4542	0.0546336	0.625341	0.626814	0.0322713	0.0168517	0.115675	0.108134	0.0313893	0.0155	0.0041	0.0038	0.0557
18d0	9.3	5	3.15	0.3953	0.3711	0.6603	0.92256	1.29828	0.97278	0.27528	3.53	3	126.986	3.42	189.84	302.95	226.49	1310.87	20.21	40.26	253.35	18654	463.2	0.0372	1309.9	0	0	4.2	5417.78	0.72	8.7	130.67	0	0	1383.53	40667.2	548	0.0422187	0.461973	0.422187	0.0464016	0.016737	0.111461	0.110415	0.0366673	0.0112	0.0056	0.0018	0.0344
[truncated: 20 more columns]

## Sheet: Table S4
Table S4. Processed relative peak areas in the amine platform.
sample	Citrulline	Cystathionine	Cysteine	3-aminoisobutyric acid	Ethanolamine	Gamma-glutamylglutamine	Gamma-glutamylalanine	Glutathione	Glycine	Glycylglycine	Glycylproline	Homocitrulline	Hydroxylysine	2-aminoadipic acid	4-hydroxyproline	Alanine	Alpha-aminobutyric acid	Arginine	Asparagine	Aspartic acid	Carnosine	Glutamic acid	Glutamine	Histidine	Homoserine	Isoleucine	Kynurenine	Leucine	Lysine	Methionine	Methionine sulfoxide	Phenylalanine	Proline	Serine	Threonine	Tryptophan	Tyrosine	Valine	Methionine sulfone	N6,N6,N6 - Trimethyllysine	O-Phosphoethanolamine	Ornithine	Putrescine	S-Methylcysteine	Sarcosine	Serotonine	Taurine	1-Methylhistidine	3-Methoxytyramine
35d4	0.0713385	0.00855596	1.39647	0.0614061	0.33932	0.000629645	0.00113692	0.0585618	1.722	0.191431	0.00568686	0.00177907	0.00456446	0.0171054	0.0868075	3.16455	0.545012	1.03016	0.617357	0.140807	0.000443936	1.84776	9.34143	0.0299304	0.00199115	4.3964	0.012851	1.50055	2.21921	1.56857	0.00765684	6.12112	1.75132	2.97005	3.55193	2.92594	10.1476	7.74348	0.00383074	0.00108186	4.61632	1.58137	0.00279392	0.0801385	0.129203	0.00435773	0.922263	0.213374	0.000296489
26d4	0.069795	0.021951	1.21301	0.0489151	0.246431	0.00080593	0.000959646	0.0731611	2.28618	0.165651	0.000456235	0.00107602	0.00372693	0.0111299	0.10523	2.43484	0.366888	0.53559	0.508569	0.133459	0.000489797	1.76574	9.4174	0.0242387	0.00147585	3.83133	0.0123349	1.40456	1.63694	1.02338	0.00570517	5.46898	1.58659	2.34554	2.35004	1.43115	6.09975	6.50065	0.00309762	0.00128613	5.2247	1.71327	0.00109264	0.0598431	0.0626301	0.00197332	0.983478	0.160058	0.000299017
37d4	0.0886041	0.0242345	0.961663	0.0338982	0.30222	0.000832923	0.000959338	0.0691179	1.95822	0.185502	0.00513674	0.00136958	0.00467933	0.0101465	0.235625	2.96033	0.342605	0.451692	0.441227	0.172869	0.000363023	1.69349	9.44762	0.0226427	0.00222806	2.951	0.00799407	1.11791	2.16968	1.0526	0.00603418	4.81294	1.81876	2.45111	2.68588	1.10355	6.59967	5.97222	0.00341103	0.00112905	3.86191	1.67185	0.00287539	0.0932381	0.112642	0.0021804	0.85998	0.14642	0.000273383
13d4	0.126867	0.0355064	1.58827	0.0240492	0.327697	0.00312568	0.00369818	0.0700486	1.90523	0.24122	0.000849478	0.00300941	0.00373848	0.00946722	0.0762577	3.36209	0.31791	1.09566	0.783433	0.107223	0.000429497	1.68023	12.3889	0.0433239	0.0022725	4.15232	0.0141602	1.53242	2.16644	1.93471	0.00904548	8.42344	1.4798	2.48038	2.7392	2.82786	9.01758	7.178	0.00454987	0.00126318	4.47835	1.9403	0.00300417	0.0661466	0.0839644	0.00568896	1.12068	0.296682	0.000272439
38d3	0.0769084	0.0113152	1.55381	0.0226732	0.285722	0.00074161	0.00104278	0.0455039	1.9072	0.162	0.00406815	0.00102686	0.00338785	0.00961678	0.0578923	2.73939	0.507396	0.785505	0.67202	0.091681	0.000477109	2.40282	8.47625	0.030309	0.00195823	4.18794	0.0114471	1.52229	1.7255	1.65114	0.00651545	6.53934	1.82306	2.70813	2.74824	2.38208	8.45937	6.83352	0.00394664	0.000923252	4.80006	1.98106	0.00193063	0.0603645	0.0782451	0.00284689	0.918842	0.203582	0.000281649
19d4	0.072863	0.00942154	1.61006	0.0170718	0.242672	0.000863544	0.00102523	0.058353	2.26118	0.202421	0.00535107	0.00274005	0.00435938	0.00968336	0.108994	3.08958	0.362841	0.85609	0.687641	0.152184	0.000596735	1.79941	10.6861	0.0311577	0.00233998	3.3805	0.0167329	1.31438	2.07168	1.37431	0.00725287	5.89683	1.71152	2.89334	3.2429	1.59983	8.53342	5.92968	0.00353873	0.00154855	4.63228	1.83361	0.00251482	0.0841439	0.0908992	0.00727206	1.53247	0.211022	0.00029314
36d3	0.0725241	0.00638247	0.967102	0.022696	0.224275	0.000863569	0.000687093	0.0587294	1.69758	0.1538	0.00121438	0.00104815	0.00285137	0.00453062	0.0941621	1.92764	0.245409	0.263259	0.446725	0.109437	0.00039095	0.983669	8.18174	0.0195328	0.00163242	1.31212	0.00559568	0.613951	1.13712	0.786276	0.00503769	4.83606	0.923382	1.88325	1.63497	0.626288	5.1503	3.06629	0.00164476	0.000752447	4.71234	1.22157	0.00298913	0.0569064	0.0468031	0.00395268	1.05615	0.131954	0.00028642
2d4	0.116277	0.0241193	1.06495	0.0322176	0.3244	0.00155424	0.00259794	0.0468072	1.44581	0.204401	0.000163241	0.00736752	0.00242681	0.00929617	0.0638162	3.03335	0.258218	0.69397	0.439817	0.0948642	0.000356768	1.46883	9.13403	0.0259156	0.0026835	2.60771	0.0255567	0.960824	1.68805	1.00066	0.00660499	6.28847	0.887911	1.42339	1.83631	1.55499	7.78892	5.13181	0.00758387	0.00208557	2.57118	1.56942	0.00572456	0.0878392	0.0664493	0.00172139	0.821067	0.305019	0.000298807
25d3	0.106185	0.0552977	1.48898	0.0164425	0.365572	0.00256304	0.00363191	0.0723464	2.23102	0.246471	0.000385357	0.00302136	0.00389238	0.0215176	0.0809986	3.59479	0.582158	0.674272	0.869021	0.113546	0.000541624	1.727	10.5374	0.0330945	0.00274783	4.1704	0.0190572	1.44461	2.41773	2.20046	0.00867261	7.84263	1.84765	2.4574	3.44644	2.27753	12.0502	6.57649	0.00309501	0.00326682	3.93968	2.70367	0.00374736	0.0749168	0.101379	0.00502427	1.02518	0.397089	0.000287139
44d2	0.0775545	0.010005	1.16009	0.0199882	0.317518	0.000965671	0.00139495	0.0804783	1.56896	0.192794	0.00552705	0.00137587	0.00320482	0.0109202	0.0848034	3.34689	0.204381	0.312129	0.411264	0.15381	0.000498824	2.33858	8.68364	0.0275705	0.00353389	2.38205	0.00955213	1.10699	1.36585	0.664038	0.0048149	6.0167	1.36197	2.43229	2.05039	2.15118	7.35201	5.23834	0.00273438	0.000990407	3.55023	1.77802	0.00159058	0.0604993	0.0825188	0.00561383	1.39001	0.14622	0.00030085
18d3	0.109622	0.00875732	1.3348	0.0123733	0.276507	0.00160968	0.00165377	0.095547	2.58878	0.181817	0.0180606	0.00130907	0.003361	0.00625599	0.103094	3.14975	0.274107	0.924631	0.629025	0.141918	0.000503269	1.89676	13.907	0.037815	0.00209583	2.86468	0.0100263	1.14114	2.18689	1.2074	0.00544543	5.75422	2.97202	3.22174	3.23559	2.70679	10.0397	6.06724	0.00250926	0.00100063	5.58575	1.67412	0.00240545	0.113675	0.0903866	0.0063749	1.4766	0.154548	0.000347968
8d2	0.210585	0.185154	1.60464	0.0827801	0.287103	0.00244566	0.00182476	0.0943976	1.76442	0.267418	0.000972196	0.0361296	0.00382638	0.0316585	0.11357	2.63988	0.176925	0.201928	0.45394	0.214995	0.000477405	2.95634	8.74694	0.0278721	0.00268971	2.72125	0.0234841	1.20854	1.41676	0.504878	0.0061436	6.3696	1.37266	1.91531	1.88711	1.3207	6.10266	6.04039	0.01261	0.00271942	2.98386	2.27645	0.00254599	0.0626112	0.119226	0.00271597	1.55154	0.747497	0.000271395
39d7	0.180944	0.0635936	1.89986	0.263719	0.34455	0.00159861	0.00235994	0.0624958	2.22493	0.271871	0.0061014	0.00688078	0.00507059	0.0227584	0.184122	4.09489	0.614514	0.792913	0.888165	0.10674	0.000652197	2.71317	10.5547	0.0337399	0.00358685	3.61937	0.00949786	1.38003	3.00275	1.40628	0.00794241	6.40835	2.5013	2.66639	4.56107	2.53472	10.1087	7.16057	0.00810501	0.00258112	5.32012	3.41883	0.00629172	0.123516	0.0975168	0.00638332	1.46601	0.334709	0.0002998
41d3	0.0958404	0.0174413	1.5396	0.0606853	0.3192	0.00105353	0.00119004	0.124421	1.59953	0.304454	0.0110781	0.00184607	0.00544056	0.00922397	0.127266	2.35899	0.334971	0.584176	0.521024	0.137088	0.000500836	1.99113	7.74199	0.0288325	0.00299154	3.48516	0.0197934	1.36776	1.44492	0.73292	0.00599059	9.73263	1.35045	2.48245	2.18876	1.61454	6.92397	6.54662	0.00248111	0.00184462	5.97934	2.32448	0.00169464	0.0626961	0.0654809	0.00266723	1.51777	0.255744	0.000322795
14d5	0.0862424	0.00819702	1.522	0.0160677	0.33867	0.000982385	0.00151145	0.0424243	2.06197	0.191126	0.0124023	0.00178002	0.00484936	0.0103081	0.0629516	3.54855	0.612272	0.977273	0.682042	0.186202	0.000390059	2.69555	9.94457	0.0394322	0.00366554	3.48123	0.0157629	1.34792	2.33718	1.55186	0.00699573	7.06197	1.77906	3.48563	3.74323	2.63124	10.2802	6.90595	0.00294039	0.00128352	2.35128	2.80984	0.00159482	0.099678	0.0903769	0.00157627	0.662433	0.16414	0.000296399
13d8	0.104826	0.0423996	1.26733	0.0179547	0.223303	0.00130657	0.00111621	0.0428886	1.35718	0.209203	0.000207272	0.00335415	0.0038637	0.012966	0.0767167	2.24029	0.221087	0.626323	0.424354	0.109799	0.000417402	1.75439	8.81483	0.022178	0.00157148	3.03461	0.0144101	1.25115	1.20705	0.95459	0.00656277	5.63054	1.04909	1.48727	1.68239	2.10937	5.70086	6.03247	0.00396971	0.00124887	3.11546	1.28551	0.00321456	0.0697623	0.0734913	0.00285416	0.78708	0.222341	0.000284823
19d6	0.0849957	0.00899722	1.4438	0.0210696	0.235497	0.00134589	0.00251195	0.0470976	2.96864	0.209781	0.00039696	0.00311902	0.00527584	0.0085371	0.2197	3.63734	0.405234	0.498812	0.714581	0.120456	0.000461159	2.09241	10.1954	0.0287205	0.0030045	3.01424	0.0149937	1.21555	2.15219	1.31818	0.00611365	5.42473	1.75492	2.86491	4.12852	1.71366	7.478	5.44669	0.00323143	0.0013747	3.58784	2.19972	0.00257208	0.120903	0.0655489	0.00339983	1.14074	0.263033	0.000326284
36d5	0.105592	0.00826969	1.5363	0.0263341	0.350109	0.00123803	0.00111471	0.0598639	2.6918	0.241484	0.00521063	0.00172641	0.0049377	0.00491837	0.209486	2.945	0.403182	0.333955	0.753183	0.146186	0.00048111	1.45625	11.8417	0.0311646	0.0031012	2.30444	0.00971631	0.987606	1.98603	1.23578	0.00835955	7.01398	1.58499	2.72424	3.13223	1.65653	9.63977	4.55878	0.00257993	0.00090536	4.58651	2.58807	0.00333638	0.101641	0.0881968	0.0029914	1.36589	0.176769	0.00028313
2d7	0.114784	0.0294302	1.1891	0.0326815	0.386128	0.000993432	0.00206756	0.0428941	1.55407	0.237721	0.00936175	0.00599208	0.00347712	0.0137089	0.0728325	3.52361	0.481548	0.763654	0.580844	0.156964	0.000288115	2.14931	9.05867	0.0282327	0.00425083	3.92124	0.0241164	1.36199	2.11052	1.4709	0.00756109	7.89394	1.17313	2.34775	2.92132	2.29506	10.9216	6.47539	0.00966581	0.00216402	1.19201	2.11009	0.00340816	0.0898344	0.0630907	0.000271693	0.605822	0.228265	0.000297478
25d6	0.117287	0.0274755	1.61372	0.0352638	0.293512	0.00229952	0.0032136	0.0875901	3.31325	0.268356	0.000310805	0.00205611	0.00431553	0.0185953	0.092227	3.70128	1.09152	0.461658	0.887949	0.110189	0.000489308	2.55918	9.7033	0.0336819	0.00348327	3.83264	0.0124159	1.38765	2.70794	1.59316	0.00880659	6.26121	2.1043	3.08508	4.25623	1.84598	9.84732	6.72984	0.00239752	0.00183903	4.75117	3.18019	0.00376046	0.120031	0.10571	0.00447823	1.72648	0.238345	0.000314321
44d7	0.119122	0.00748165	1.51499	0.0377751	0.354277	0.00142893	0.00194651	0.0548831	2.83787	0.18828	0.00422393	0.00210842	0.00608619	0.011886	0.180628	3.54358	0.361714	0.690647	0.659974	0.111261	0.000456412	1.42614	13.1261	0.0354217	0.00258069	3.15083	0.00951491	1.24785	2.07574	1.47485	0.0060438	5.44082	2.16384	3.32256	4.19688	2.67892	9.98828	6.41316	0.00292713	0.00143036	2.98874	2.19291	0.00344036	0.0858237	0.115683	0.00240577	1.11005	0.205	0.000207139
8d5	0.225147	0.678093	1.7107	0.118199	0.348591	0.00102679	0.000968277	0.0611161	2.01393	0.312931	0.014266	0.0411202	0.00424004	0.038469	0.0843574	2.92512	0.325391	0.372912	0.45217	0.242509	0.000519917	2.12268	10.0147	0.0265551	0.00316918	3.47245	0.026427	1.353	1.86132	0.967559	0.00679262	6.9111	1.81582	2.28978	2.53618	1.44203	6.90302	6.89293	0.0128353	0.00500015	3.60222	2.52748	0.00308408	0.0753062	0.0839058	0.00214006	1.29714	1.01148	0.000316275
41d9	0.0903083	0.00756472	1.5743	0.0748608	0.316691	0.000813131	0.00111226	0.065574	2.63001	0.202019	0.00340422	0.00238985	0.00869354	0.0105069	0.236716	3.07008	0.392368	0.964237	0.714701	0.149765	0.000601284	1.58594	10.5473	0.0201482	0.00241644	3.46568	0.0164602	1.12755	2.11949	1.44539	0.00667028	6.69003	1.95946	3.01016	4.45182	2.6745	10.2332	6.33309	0.00223115	0.00158732	5.20599	1.80382	0.00310876	0.115523	0.0929476	0.00236616	1.50044	0.186344	0.000270714
14d10	0.0971369	0.0123251	1.70439	0.0377468	0.290361	0.00157358	0.00198881	0.0444464	2.35553	0.176833	0.000366645	0.00150676	0.00540843	0.0110037	0.124954	2.99928	0.523594	1.08781	0.75132	0.129357	0.000440136	2.1129	9.71473	0.0390676	0.00264082	3.37829	0.0175473	1.36616	2.52354	1.70758	0.00608792	6.47613	1.76212	3.40366	4.61396	2.88687	10.824	7.02204	0.00197973	0.00139911	5.23168	2.22255	0.00304341	0.194504	0.0840658	0.00325923	1.12131	0.144947	0.000289211
43d5	0.106182	0.00583198	1.32585	0.0355411	0.320578	0.00487632	0.00403235	0.216654	2.10988	0.187668	0.00039322	0.00205795	0.00380703	0.00871621	0.149255	3.05922	0.381109	0.870226	0.647869	0.145681	0.000299239	1.32918	12.6761	0.0340582	0.00411779	3.02851	0.0154222	1.23161	1.90031	1.0921	0.00685667	7.27483	1.41692	2.30126	2.81337	1.76909	9.07546	5.70855	0.00415426	0.00194163	2.09138	2.0585	0.00252596	0.0867195	0.0854199	0.00144102	0.757723	0.173631	0.000289979
31d2	0.115955	0.0467684	1.47571	0.0346958	0.324226	0.00116802	0.00110764	0.0751731	1.63446	0.231771	0.0133659	0.00508797	0.00275007	0.0135543	0.122064	2.76865	0.43625	0.569384	0.520505	0.168438	0.000361107	1.35741	8.99203	0.024015	0.00320604	3.38695	0.0154021	1.31066	1.51254	1.1774	0.00761897	9.99831	1.21797	1.84529	2.05683	1.48828	7.74218	5.97943	0.00493143	0.0019554	2.39057	1.73653	0.00176429	0.0764191	0.0751247	0.00227685	1.12394	0.326379	0.000277126
42d3	0.0745	0.0689363	1.56936	0.0131294	0.406189	0.00129447	0.00135988	0.0457734	1.67113	0.215218	0.00719729	0.00102747	0.00267635	0.0188604	0.0776658	3.19332	0.369793	1.17287	0.822598	0.18611	0.000452198	1.24811	10.4833	0.0342169	0.00216966	3.80515	0.0156829	1.53955	2.10988	2.0185	0.00779227	9.3858	1.84249	3.04511	3.12756	3.24795	12.3115	6.96343	0.00168189	0.00135239	3.93354	1.72048	0.00280669	0.066968	0.0645109	0.00605648	1.05807	0.179405	0.000282737
3d3	0.0806634	0.185954	0.661208	0.127036	0.237268	0.00147548	0.000733108	0.0304914	1.42736	0.287553	0.00528026	0.0116173	0.00481601	0.0174843	0.127779	1.8468	0.289132	0.357254	0.459292	0.140488	0.0001464	1.55057	10.3862	0.0228431	0.00322418	2.68871	0.0211679	0.933571	1.64131	1.05772	0.0110724	6.04429	1.6801	1.52374	2.65107	0.457258	8.54752	4.86649	0.00584194	0.00391621	1.12562	1.20071	0.00144363	0.0708234	0.0573858	0.000471393	0.241614	0.495567	0.000234915
15d3	0.0556202	0.0484964	1.05466	0.0329837	0.409995	0.00190699	0.00347038	0.0437746	2.50585	0.235656	0.00073561	0.00126235	0.00596793	0.0162466	0.115944	3.50355	0.785112	0.74974	0.885231	0.261906	0.000316649	1.95259	8.6152	0.0356504	0.00414946	4.8353	0.0169573	1.61516	3.01895	2.227	0.0106256	8.38402	2.04468	3.61715	4.42873	1.74465	12.1075	7.16752	0.00171459	0.00246805	1.72828	2.82703	0.00118475	0.0873787	0.10012	0.000642461	0.431788	0.190427	0.000245775
20d3	0.111869	0.157701	1.06621	0.053016	0.308631	0.000951194	0.0010601	0.0508722	1.57583	0.265686	0.00836518	0.00295322	0.00293391	0.0440535	0.0696974	3.06841	0.563743	0.310338	0.495225	0.157632	0.00043948	2.45342	9.88174	0.0291335	0.00292147	5.03715	0.0188318	1.70131	1.94296	1.21748	0.00772737	7.99269	1.95604	2.06183	2.10055	1.54005	7.83595	7.946	0.00341565	0.00186449	3.45234	2.52945	0.00282236	0.0736697	0.120138	0.00481188	0.980195	0.232632	0.000248688
11d4	0.16292	1.61202	0.968331	0.163718	0.380475	0.00140992	0.00145281	0.0240405	2.68924	0.26925	0.023219	0.018619	0.00859815	0.0140772	0.107122	2.25264	0.341197	0.497301	0.61797	0.206327	0.00053108	3.08489	8.60364	0.0265805	0.00464735	2.18307	0.0262804	0.971893	1.78583	1.01591	0.0105025	5.20705	1.7831	2.52409	3.09103	1.05972	4.76055	5.33336	0.00946815	0.0045678	2.08517	1.81812	0.00178491	0.192287	0.118322	5.26445e-05	1.46339	0.674322	0.000245866
34d3	0.0977048	0.0394503	1.1384	0.0134378	0.272285	0.000780425	0.00182711	0.0622238	1.32678	0.34651	0.00473278	0.00206847	0.00339608	0.0141125	0.104415	2.9098	0.279994	0.446015	0.520988	0.224012	0.000307384	3.642	6.63591	0.0287416	0.00280691	3.16423	0.0166268	1.27455	1.39299	0.600984	0.00640494	8.4408	1.18941	2.3763	2.0861	2.13787	7.64169	6.26229	0.00317626	0.00151205	2.49284	2.21528	0.000982136	0.0451343	0.100239	0.000732305	0.753451	0.220125	0.000294497
29d4	0.0575374	0.026949	1.01689	0.0159228	0.244152	0.00101004	0.000652361	0.0550093	1.34173	0.217561	0.00338839	0.0018351	0.00278173	0.00829729	0.072603	1.81667	0.209366	0.535717	0.442034	0.104412	0.000298182	1.03005	8.24786	0.0190465	0.00177017	2.74784	0.0130235	1.14905	1.22141	0.849627	0.00475718	6.09644	0.926286	1.70632	1.81096	1.65732	6.27234	5.40318	0.00288868	0.0012971	3.18522	1.31947	0.00211685	0.0705481	0.0665956	0.00255694	0.750523	0.171674	0.000305182
18d9	0.145152	0.0177689	1.26543	0.0160109	0.49809	0.00276066	0.00525367	0.0874451	3.98436	0.22749	0.0079763	0.00235982	0.00361839	0.00637805	0.179234	5.07555	0.289657	0.498987	0.852561	0.197401	0.000729634	2.5466	12.7848	0.0486283	0.00526881	4.32201	0.00955108	1.36476	2.52709	1.32192	0.00787559	5.87573	3.87253	4.24511	4.97249	3.40453	10.5601	6.79563	0.00313187	0.00118069	4.38665	2.77047	0.00261839	0.142935	0.140762	0.00217403	2.03351	0.15314	0.000265776
43d9	0.108754	0.00758334	1.42363	0.0667569	0.424728	0.00399869	0.00243061	0.363574	2.18852	0.248581	0.0168353	0.00190588	0.00627124	0.0121281	0.268802	2.32399	0.533987	0.918273	0.785015	0.185221	0.000387035	1.64446	9.84539	0.033234	0.00462642	2.86396	0.0130614	1.26583	2.35234	1.27858	0.00825263	6.50655	1.70839	2.87623	3.74871	1.95838	10.1793	5.58917	0.00305634	0.00208101	1.97792	2.02432	0.00392698	0.111728	0.0913573	0.000415182	1.38506	0.160711	0.000315606
31d4	0.11533	0.0419988	1.17807	0.0249594	0.287968	0.00116179	0.0010716	0.0807373	1.82081	0.267009	0.0149358	0.00456233	0.00426848	0.012864	0.113266	2.84864	0.41067	0.506089	0.457914	0.215237	0.00047965	1.79261	8.26878	0.023497	0.00341193	3.23407	0.0126581	1.44268	1.65325	0.998359	0.00740796	10.7826	1.39926	1.90513	2.49906	1.3969	7.56585	6.84064	0.00561842	0.00201503	1.99097	1.79517	0.00170678	0.087293	0.0786019	0.000432214	1.19029	0.269394	0.000427614
3d6	0.139534	0.135492	1.36002	0.460485	0.347699	0.00196428	0.00191898	0.0289067	2.7234	0.47068	0.0160163	0.0248314	0.025715	0.0294067	2.07162	2.75463	0.656903	0.724423	0.622423	0.217852	0.00030025	4.19036	9.83391	0.0329077	0.00463552	4.38742	0.024982	1.51707	2.09858	1.54885	0.0459007	6.57909	4.17552	3.26061	3.59873	0.59836	9.94457	7.3975	0.036338	0.0115449	1.45212	3.26916	0.00257486	0.109274	0.135689	0.000468349	0.446989	0.923739	0.000215587
15d6	0.0974213	0.0733662	1.09031	0.0583233	0.371387	0.00107356	0.00343379	0.0251369	3.4351	0.251315	0.000401127	0.00140391	0.0103471	0.0184136	0.118167	4.56099	1.05569	0.659489	0.923869	0.162581	0.000378125	4.11068	7.12945	0.0345446	0.00573691	5.18244	0.0153776	1.67375	4.22732	1.98145	0.00804672	6.57859	2.39724	3.92695	5.7756	1.65636	10.2317	7.77991	0.00200795	0.00267192	2.37249	3.95818	0.00231052	0.102403	0.148783	0.00047999	0.935417	0.157996	0.000296338
20d6	0.0900553	0.130494	1.10453	0.0743949	0.297579	0.00156732	0.00186203	0.0382909	2.4547	0.324949	0.0154027	0.00368148	0.00529225	0.0409797	0.109929	3.052	1.06002	0.539212	0.874713	0.162878	0.000374679	3.23312	12.1064	0.0363409	0.00349246	6.13382	0.0154685	1.93637	3.12442	1.65917	0.0118121	7.10667	3.12339	3.38016	4.19834	1.73245	11.9297	8.93031	0.0034399	0.00216927	2.71153	3.20883	0.00270579	0.108371	0.136508	0.000916604	1.23078	0.241213	0.000283554
11d7	0.140746	1.16119	1.14906	0.204058	0.287757	0.00157373	0.000923949	0.020416	1.70001	0.262623	0.00252705	0.0189803	0.00646537	0.00875472	0.0820017	1.71786	0.38251	0.350998	0.587011	0.107583	0.000458779	1.81916	8.96778	0.027987	0.0033087	3.2744	0.0261184	1.25506	1.29431	1.23111	0.00920223	8.42203	1.51014	2.30993	2.01573	1.01433	5.10446	6.16189	0.0131173	0.00373669	1.90352	1.60217	0.00195983	0.100414	0.0879433	7.16401e-05	1.11907	0.775656	0.000215969
34d7	0.0786612	0.0872233	1.21262	0.0210767	0.312349	0.000885256	0.000710715	0.0590842	1.50154	0.337026	0.00521684	0.0029879	0.00640853	0.02874	0.194235	2.30387	0.544982	0.484766	0.532302	0.231859	0.000437453	3.41241	9.1283	0.0295596	0.00355264	3.96133	0.0235631	1.49853	1.71917	1.01127	0.0084219	6.11853	1.96	1.86815	2.57232	0.872564	6.66377	6.47579	0.00356682	0.00612376	4.85065	2.18139	0.00202001	0.0477774	0.0873412	0.00043644	1.18595	0.329669	0.000284885
29d7	0.102887	0.0241133	0.946991	0.0350815	0.337307	0.00173335	0.00176729	0.0334756	2.21741	0.275126	0.00906648	0.0019484	0.00695437	0.0140993	0.112539	2.85311	0.356852	0.463276	0.668095	0.0985806	0.000488595	2.31167	8.58491	0.0277415	0.00284668	3.62969	0.0176061	1.39727	2.11343	0.953034	0.00532083	6.07453	1.41959	2.311	3.30492	2.05256	7.87975	6.58602	0.0023718	0.00133584	2.35807	2.29544	0.00286334	0.0990435	0.106817	0.00063573	1.52577	0.170694	0.000255805
24d2	0.106996	0.0141635	1.34325	0.0225128	0.462131	0.00291158	0.00400045	0.0437704	2.09976	0.200841	0.00336344	0.00124005	0.00435686	0.0138219	0.131035	3.62749	0.698532	0.962011	0.91281	0.116617	0.000189765	1.40987	13.4184	0.0435959	0.00258228	4.84029	0.00948122	1.5005	3.15423	2.0175	0.0111351	6.24607	1.68199	3.47806	3.90564	3.17896	11.6959	7.75314	0.00204132	0.00121287	0.564578	2.71231	0.0012273	0.0864004	0.153683	0.000572176	0.314782	0.166713	0.000311213
6d2	0.0798852	0.0531189	1.47562	0.0450756	0.351324	0.00138749	0.00226552	0.0395169	1.65077	0.250337	0.0136673	0.00265633	0.00319092	0.0416194	0.0944624	3.38902	0.611026	0.655584	0.778768	0.122365	0.000167454	1.17178	9.98735	0.0338047	0.00313587	3.84474	0.027539	1.49844	1.71631	1.79514	0.00779303	7.8609	1.2555	2.64223	2.94417	3.15961	12.075	7.18878	0.0034978	0.00343061	2.59474	1.89501	0.00461344	0.0854484	0.107976	0.00168147	0.497282	0.289812	0.000267178
21d2	0.0616951	0.0167616	1.41631	0.0220256	0.317055	0.000647454	0.000846881	0.0416424	2.40769	0.130017	0.00545488	0.000386536	0.00335612	0.00802132	0.0661816	2.25253	0.791395	0.426969	0.51889	0.0961343	0.000262916	1.74485	9.18321	0.0250842	0.00232312	3.69367	0.00770692	1.46758	1.91183	1.29016	0.00559586	5.1285	1.53682	2.19688	3.30714	2.05896	7.05491	7.03132	0.00165835	0.000498586	1.91478	1.92288	0.0011805	0.0960686	0.0876097	0.00111617	0.646199	0.149225	0.000279501
40d2	0.107482	0.00887346	1.31513	0.0229596	0.289961	0.00153169	0.00217181	0.0310533	1.4064	0.177196	0.00389326	0.00115517	0.00287693	0.0111794	0.0596698	2.84758	0.408333	0.490788	0.591342	0.109342	0.000278017	1.07521	9.24405	0.0284488	0.00238848	3.07103	0.0146429	1.30677	1.56065	1.46764	0.00529745	8.08186	1.19364	2.40618	2.22945	2.33186	11.0604	6.27838	0.0043253	0.00113089	1.2018	2.1898	0.00157953	0.103941	0.118193	0.00155028	0.49147	0.19715	0.00030036
9d3	0.0615238	0.0444534	1.4	0.01116	0.266506	0.000990636	0.000928612	0.0372016	1.71293	0.255259	0.00359905	0.00356128	0.0096056	0.028749	0.678281	2.73024	0.497165	0.308045	0.654001	0.185842	0.000221502	2.33964	10.5957	0.0252191	0.00377716	3.6246	0.0189853	1.33667	1.49621	1.60662	0.0237486	7.5777	2.78019	2.6656	2.34153	0.827516	9.1122	6.71145	0.00533133	0.0027667	0.919552	2.53276	0.00115955	0.0881114	0.0957295	0.000250851	0.519579	0.323105	0.000280584
10d2	0.0556369	0.0171128	0.999398	0.024994	0.393022	0.00115635	0.00132221	0.0684855	1.49161	0.19874	0.000992727	0.00160805	0.00183712	0.00426787	0.0478633	2.24018	0.179636	0.207023	0.449687	0.130465	0.000342963	0.966432	6.6124	0.0224295	0.00211864	2.75618	0.0104885	1.08753	1.18691	0.930936	0.00397913	6.83204	0.845597	1.32299	1.81361	1.58896	8.04437	4.79688	0.00209893	0.00107984	3.36269	1.23806	0.00281561	0.0813336	0.0919803	0.000943162	0.836322	0.140419	0.000282565
5d3	0.0975358	0.0138216	1.40732	0.0356291	0.324991	0.0064057	0.00413245	0.327688	1.56936	0.184231	0.00112995	0.00128476	0.00614333	0.0261961	0.0942587	2.5364	0.58726	0.255837	0.561364	0.184755	0.000397522	2.59411	9.51323	0.0321528	0.00363221	4.43605	0.00854959	1.59155	1.64827	0.617611	0.00625496	7.09858	1.66225	2.82634	2.62317	1.62853	8.70364	7.61707	0.0034227	0.00158698	1.58358	2.38931	0.00125983	0.0971562	0.0700496	0.000368582	0.668335	0.175277	0.000271796
22d3	0.0877346	0.0831316	1.13726	0.0321703	0.341587	0.00351825	0.00333487	0.273898	2.10576	0.243575	0.000287788	0.00143881	0.00312467	0.0123098	0.11111	2.86865	0.493396	0.402837	0.77785	0.16163	0.000458037	1.69394	10.124	0.0327838	0.00265103	4.23528	0.0129709	1.50198	1.94072	1.1594	0.00619041	7.08333	1.43191	2.74084	2.95738	1.34826	8.29442	6.93969	0.00313889	0.00135041	2.42247	2.31467	0.000806981	0.0570902	0.0947234	0.000370374	0.86032	0.198313	0.000294183
7d3	0.0630124	0.0571289	1.25367	0.0109522	0.305808	0.0033328	0.00345055	0.175267	1.16348	0.194383	0.000402812	0.00117296	0.00260407	0.00532157	0.0480044	2.35951	0.255612	0.146671	0.501181	0.17684	0.000245859	2.30476	6.95638	0.0274409	0.00353127	2.81229	0.0124081	1.16017	1.32258	0.589681	0.00464707	6.75169	0.796724	1.89296	1.78051	1.52129	6.46906	5.86206	0.00303427	0.00112078	1.21408	1.70108	0.00100411	0.0563468	0.0733804	0.000551864	0.438565	0.186324	0.000304856
17d3	0.0635506	0.0236072	1.09209	0.0291768	0.369609	0.00176024	0.00335242	0.0521671	1.60095	0.25383	0.000398855	0.00347161	0.0040068	0.0113244	0.109964	3.44044	0.293273	0.223389	0.598457	0.112218	0.000353333	2.04027	7.13953	0.0299713	0.00439055	3.13293	0.0207208	1.28422	1.82959	0.861621	0.00901844	6.62924	1.08946	1.81218	2.27906	1.81144	10.7833	6.09833	0.00402896	0.00223955	2.74919	2.40967	0.00198155	0.0568435	0.0729464	0.00100147	1.05875	0.216116	0.000300278
43d12	0.0861643	0.00623015	1.41975	0.0650632	0.508493	0.00356258	0.00272158	0.475289	1.75393	0.257225	0.00155546	0.00177179	0.00600525	0.0129741	0.237151	2.59405	0.490662	0.706163	0.670119	0.162563	0.000534292	1.20212	10.1668	0.0340065	0.00408618	3.19418	0.0132192	1.33518	1.96812	1.25506	0.00818583	7.03795	1.40935	2.2188	2.70405	1.82511	9.35586	5.95015	0.00259795	0.00212081	3.40857	1.84594	0.00456931	0.0841024	0.142848	0.000619796	1.76331	0.227001	0.00024029
3d9	0.116685	0.0955218	1.38148	0.488596	0.397368	0.00180375	0.00416024	0.0234158	2.47953	0.387802	0.00428416	0.02786	0.0117932	0.013774	2.19209	3.10986	0.330483	0.728867	0.648225	0.14394	0.000204606	5.10337	6.58474	0.0389674	0.00395315	2.99003	0.0217579	0.959633	2.42888	1.51526	0.0244306	5.85712	4.24478	2.78392	3.44087	0.977491	8.97978	5.59752	0.0546183	0.00634158	1.00627	2.25892	0.00385104	0.0895876	0.182386	0.000474375	0.409141	0.882367	0.000268918
15d10	0.0759517	0.0132489	1.49913	0.0528642	0.388139	0.00159347	0.00427541	0.0281138	2.74042	0.262509	0.000339096	0.00204067	0.00627917	0.0131653	0.152444	4.25405	0.521184	0.659252	0.877534	0.177387	0.000389202	3.8913	9.0384	0.0309619	0.00463096	3.7537	0.0139271	1.29753	3.39466	1.42644	0.0065517	6.025	2.28474	3.47374	4.8357	2.318	11.0156	6.41888	0.00243098	0.00137706	2.39202	2.99254	0.00202383	0.123266	0.143304	0.000365547	0.657	0.195025	0.000198757
11d10	0.206002	1.82033	0.947059	0.167062	0.3165	0.00148317	0.00297371	0.0201747	2.81231	0.248521	0.000390314	0.0236864	0.00923599	0.0112789	0.173814	3.13104	0.548725	0.521542	0.767235	0.155598	0.000251658	3.51487	6.89986	0.0275959	0.0043291	3.35617	0.0252989	0.998133	2.19566	1.07319	0.00935471	4.91733	2.07934	3.18475	3.04812	1.40004	6.42324	5.51091	0.00983079	0.00456914	1.75722	1.76716	0.00330549	0.159352	0.136586	9.73901e-05	0.921257	0.782832	0.000316678
34d10	0.167666	0.055159	0.753818	0.0244937	0.457131	0.0018101	0.00139768	0.0372715	3.14196	0.413807	0.00314032	0.00534702	0.0232735	0.0239027	3.06487	2.95485	0.340283	1.09798	0.720802	0.197978	0.000318768	4.12315	10.9831	0.0343977	0.00384503	3.77693	0.0221481	1.25025	2.62052	1.52682	0.0305532	6.07039	3.8656	2.2802	4.26355	1.04827	5.75827	5.7844	0.0156774	0.00714482	3.31876	3.0934	0.0047703	0.0380848	0.122344	0.00054323	0.691253	0.354424	0.000270405
6d4	0.089405	0.0473825	0.981863	0.050935	0.431739	0.00211207	0.00223767	0.116332	1.84052	0.224141	0.0126647	0.0015331	0.00503102	0.0186767	0.1074	2.93986	0.891826	0.506266	0.702727	0.176563	0.000205066	1.78938	8.06524	0.0286273	0.00524469	4.35251	0.0166293	1.5278	2.37919	1.22121	0.00718907	6.47521	1.4976	2.51916	2.97647	1.54896	9.74495	7.04427	0.00242097	0.00236922	2.83729	2.54995	0.00380732	0.130526	0.137529	0.00153122	0.653767	0.221298	0.000320304
21d4	0.0616728	0.0107945	1.41955	0.0245438	0.408025	0.000796685	0.000932946	0.0626531	2.31525	0.196244	0.0137979	0.000366153	0.00443469	0.00985867	0.0741186	2.70671	0.718508	0.334108	0.569356	0.189351	0.000623803	3.24271	6.87345	0.0267072	0.00318914	4.36015	0.00700014	1.62238	1.99965	1.10206	0.00676474	5.98237	1.56096	2.46011	3.30241	2.30648	8.74606	7.87351	0.00140484	0.000720392	3.84808	2.68293	0.00203313	0.0890048	0.103872	0.00149589	1.5745	0.156595	0.000311705
40d4	0.0995573	0.0277752	1.16828	0.0171455	0.36432	0.00187887	0.00224993	0.0705711	1.9696	0.236423	0.0144999	0.000872015	0.00375121	0.00927255	0.0755748	3.38572	0.319387	0.491286	0.59657	0.150888	0.000462247	1.70375	10.1092	0.0302333	0.00317094	3.01531	0.0128143	1.22034	1.98778	1.20938	0.00586809	6.15836	1.259	2.69604	3.50005	1.73124	10.8449	5.3034	0.00333819	0.00103513	2.54558	2.30531	0.00228245	0.0975637	0.100761	0.00277317	1.01588	0.157787	0.000314965
9d5	0.101645	0.0269102	1.47814	0.0080176	0.301204	0.0010579	0.00177817	0.0581209	2.11946	0.294361	0.00659977	0.0028085	0.0124906	0.0387587	0.738026	3.52302	0.279196	0.504197	0.558359	0.194889	0.000475895	4.19364	8.17967	0.0262723	0.00405315	3.85691	0.0238533	1.43144	2.57516	1.21843	0.0219329	8.21375	3.38501	2.63344	4.01067	1.30864	10.8923	7.62891	0.0156976	0.00217342	2.46458	3.85711	0.00264488	0.0741328	0.0856836	0.000643437	1.02351	0.215409	0.000296771
22d6	0.0977893	0.037384	1.45805	0.0358513	0.327414	0.00135813	0.00187282	0.0727712	2.78544	0.279021	0.018906	0.00112084	0.00410909	0.0137412	0.0861315	3.36502	0.632434	0.604269	0.757756	0.13595	0.000564578	2.0774	10.053	0.0291533	0.00270494	3.51981	0.0116501	1.39747	2.32449	1.36021	0.00697048	6.5517	2.20498	3.11972	4.17146	1.86795	8.85685	6.99801	0.00202863	0.00118908	3.05773	2.37507	0.00189137	0.116689	0.18175	0.000434893	1.49513	0.203447	0.000319292
7d6	0.110624	0.0622414	1.10934	0.00894943	0.309611	0.00293811	0.00387593	0.149892	1.78981	0.276194	0.00126822	0.00266963	0.0111121	0.0153104	0.481648	3.11877	0.311609	0.237188	0.439659	0.175772	0.00031922	3.74461	7.01355	0.0264219	0.00456951	2.124	0.0148253	0.989217	1.21253	0.664349	0.0183484	5.7788	1.22926	1.91245	2.01208	0.773177	6.13295	5.23204	0.0103477	0.00170805	2.19253	2.24769	0.00129965	0.0649483	0.0504436	0.00104337	0.658148	0.258608	0.000306726
27d3	0.115037	0.0205915	1.15321	0.0253858	0.258934	0.00392725	0.00276678	0.146255	2.39878	0.197887	0.000431837	0.00141136	0.004531	0.00997564	0.109487	2.27978	0.630612	0.586009	0.691458	0.116372	0.000362431	1.17635	9.23328	0.0320405	0.00306547	3.51405	0.0108198	1.38372	2.3351	1.15605	0.00656115	5.64576	1.91695	3.10095	3.5267	1.87467	8.40909	6.72247	0.00121803	0.00147791	1.84674	2.64243	0.00134025	0.100759	0.125023	0.00145724	0.692827	0.16392	0.000263629
32d3	0.106369	0.00825192	1.17264	0.0123914	0.21379	0.000962797	0.00131476	0.0390796	1.3229	0.174005	0.00556686	0.00116249	0.00310118	0.0112643	0.0685692	2.90244	0.277857	0.291938	0.477432	0.144831	0.000286137	2.82139	8.81418	0.0259622	0.00408121	2.36064	0.0122528	1.18456	1.62989	0.81222	0.0055131	7.70951	1.62642	2.24004	2.80008	2.13774	9.34656	5.77026	0.00250531	0.000690569	1.28935	2.3363	0.00108117	0.073774	0.120404	0.000458961	0.455254	0.167277	0.000288877
23d3	0.0878275	0.0211985	0.99016	0.0262678	0.28427	0.00249258	0.0024085	0.138113	1.31447	0.203539	0.016144	0.00873216	0.00462081	0.00760924	0.13178	2.44035	0.224355	0.17655	0.527443	0.102154	0.000314342	1.02901	8.54068	0.0275397	0.00399834	2.92824	0.0182506	1.0244	1.52278	0.938663	0.00493026	7.12928	0.828915	1.83805	1.8555	1.68197	9.37683	5.02626	0.0124265	0.00311927	0.963903	2.31614	0.00188962	0.0720388	0.103887	0.00039059	0.449283	0.322223	0.00027074
28d3	0.0741059	0.039916	1.15025	0.017556	0.296226	0.000916286	0.00115177	0.0395004	1.62496	0.144357	0.00869536	0.000633711	0.00491231	0.0153949	0.0618018	2.80004	0.552735	0.231234	0.439678	0.25766	0.000221063	2.11091	7.95892	0.0283129	0.00445544	4.24506	0.015198	1.58839	1.88551	0.931558	0.0072334	7.14564	1.25637	2.68904	2.62375	2.17402	10.6962	8.01859	0.00220916	0.00110822	1.89142	2.48521	0.00134219	0.0662119	0.142958	0.00112181	0.625638	0.125114	0.000275939
4d3	0.104536	0.0300655	1.01641	0.0260829	0.249827	0.00353288	0.00329959	0.101744	1.53246	0.207326	0.0032507	0.000819533	0.00306096	0.0197025	0.0578508	2.5084	0.565876	0.142228	0.570799	0.134558	0.00022901	2.35372	11.0155	0.0374647	0.00373175	4.97132	0.00896629	1.62288	2.03895	0.912065	0.00639453	7.73627	1.6337	2.13502	2.82755	2.09416	8.40515	8.04199	0.00343626	0.00113378	0.989145	3.12798	0.000895842	0.0559503	0.0956151	0.000800424	0.518173	0.198418	0.000298106
12d3	0.108293	0.00702844	1.95252	0.0139427	0.264668	0.00237006	0.00266495	0.0649341	1.57842	0.196117	0.0135735	0.0016323	0.00490438	0.0140418	0.0899991	2.78719	0.471524	0.675291	0.555142	0.130951	0.000322854	2.5399	8.43519	0.0273775	0.00244323	2.95153	0.0101928	1.31595	2.1409	1.10973	0.00612527	7.21859	1.45917	2.41684	3.1738	2.45679	8.94825	7.05468	0.00361262	0.000883589	2.38005	2.58918	0.00115866	0.0825302	0.120233	0.00129187	0.85681	0.167991	0.000308226
18d14	0.122803	0.00561731	1.54277	0.0171815	0.590043	0.00476886	0.00548743	0.141431	3.37471	0.289812	0.003253	0.00198092	0.00308538	0.00603409	0.131341	4.69175	0.362243	0.378672	0.816084	0.351783	0.000778986	2.89343	11.4861	0.0493048	0.00675203	3.88804	0.00813634	1.41277	2.6079	1.08892	0.00563169	6.17302	2.57304	4.08248	3.67918	3.11498	10.6925	6.86454	0.00352824	0.00141819	9.29941	2.79242	0.00320046	0.133832	0.139462	0.00387923	2.49638	0.170706	0.000292063
43d14	0.081072	0.00634784	1.30088	0.0437038	0.512269	0.00244884	0.00197963	0.386318	2.43182	0.335218	0.0010277	0.00185134	0.00923704	0.0119469	0.291533	3.28244	0.396777	0.356596	0.768126	0.294822	0.000598358	2.00798	8.88925	0.0347326	0.00649134	2.34171	0.0117622	1.02385	2.2617	0.849558	0.00708659	6.67778	1.53938	2.80758	3.48738	2.08776	9.27493	4.68308	0.00212832	0.00221628	4.79386	2.36873	0.00497114	0.0899166	0.148235	0.000312677	2.09012	0.171186	0.000347346
31d13	0.108911	0.0269559	1.3177	0.0280558	0.353094	0.00165589	0.00263984	0.0841085	2.10736	0.306344	0.00201362	0.00379689	0.0038917	0.0102849	0.27485	4.09856	0.284573	0.553418	0.652764	0.114618	0.0004066	1.21206	8.41738	0.0247607	0.00364995	2.77026	0.0118569	0.988294	1.90201	1.04151	0.00855143	6.75008	1.82267	2.05505	2.21853	1.67387	7.12814	5.17311	0.00375054	0.00191192	2.23483	2.03151	0.00263943	0.0957506	0.0650715	0.000604597	1.24982	0.202889	0.000260419
3d13	0.146972	0.110832	1.5683	0.397178	0.634246	0.00120951	0.00320377	0.0186571	2.00339	0.412418	0.00249938	0.0369751	0.011297	0.0132953	0.925509	3.38875	0.223407	0.602551	0.530749	0.162784	0.000379071	4.61933	5.67098	0.0316277	0.00342885	2.88519	0.0246086	1.02356	1.82681	1.15688	0.0175697	6.5364	3.68706	2.42243	3.21867	1.31438	10.6496	5.23288	0.0907731	0.00751508	1.81072	2.48139	0.00271769	0.0861514	0.116929	0.000818746	0.562005	1.28435	0.000343966
11d12	0.204724	1.01559	1.24058	0.164925	0.481592	0.000550576	0.00253013	0.0172789	3.53543	0.313652	0.000656592	0.0240872	0.0124228	0.0135558	0.357744	4.30002	0.543486	0.505812	0.845715	0.214955	0.000531841	5.13302	5.2662	0.0305575	0.00506859	3.99107	0.0256829	1.26713	2.56354	1.13835	0.00942215	5.46259	2.80783	3.49551	4.13	1.85364	7.51881	6.47958	0.00743761	0.00391331	3.44582	2.14391	0.00322066	0.14994	0.117477	0.000129992	1.80723	0.815944	0.000283661
34d14	0.167699	0.030972	1.17627	0.0554066	0.3554	0.000929336	0.00120673	0.0272474	1.95927	0.441017	0.00267168	0.00569053	0.0136675	0.0303977	0.928781	3.02541	0.481742	0.643407	0.775173	0.159647	0.000438878	5.21899	7.22143	0.0292305	0.00332097	5.69691	0.0210403	1.72248	2.31604	1.34464	0.0153708	7.39768	2.85219	2.15644	3.37873	1.70007	9.20393	7.90305	0.0240226	0.00679017	5.61096	3.99916	0.00774142	0.0458895	0.125558	0.000528388	1.30647	0.31573	0.000288264
21d7	0.0861499	0.0190862	1.59997	0.0204647	0.604055	0.000926905	0.00156038	0.0590513	3.2206	0.337253	0.00515449	0.00129203	0.00558435	0.0092137	0.133687	3.73672	0.700807	0.484815	0.957997	0.493439	0.000839093	4.86843	7.61461	0.0383724	0.00422585	3.93071	0.00829109	1.42698	2.99925	1.57088	0.00815345	6.25939	2.32401	3.76452	4.75366	2.57423	10.4346	6.90808	0.0014795	0.00108715	8.52995	3.17368	0.00596887	0.0989068	0.0963641	0.00193904	3.10957	0.213453	0.000264305
40d6	0.115188	0.0204838	1.27481	0.0314317	0.366544	0.00183908	0.00276035	0.0650763	2.20419	0.226253	0.00127205	0.0010459	0.0041373	0.0115246	0.0774683	3.42323	0.569082	0.385816	0.602309	0.254852	0.0006099	3.06696	8.06257	0.0290027	0.00372789	3.72929	0.0131023	1.37624	1.95929	0.963669	0.00633245	6.00626	1.45704	2.93465	3.703	1.76841	10.6291	6.55664	0.00313468	0.00120523	3.5634	2.51478	0.00438115	0.102157	0.0677785	0.00317058	1.636	0.146222	0.000334405
9d9	0.151283	0.0699161	2.08208	0.0332894	0.522767	0.00109889	0.00248327	0.0276709	2.16919	0.348266	0.000768115	0.00688036	0.0118755	0.0527194	0.54312	4.16487	0.370015	0.752047	0.777562	0.200143	0.000785926	5.09529	7.02662	0.0328139	0.00406014	5.00168	0.0161164	1.78055	2.83012	1.7485	0.0171757	9.84377	3.0678	3.0819	3.44911	2.06351	13.4424	9.11339	0.0563499	0.00450782	4.14938	5.0077	0.00318784	0.064902	0.113663	0.00102776	1.74955	0.306071	0.000313845
7d10	0.117423	0.0679508	1.03695	0.0143375	0.268489	0.000927031	0.0013214	0.0557494	1.8703	0.374786	0.00164622	0.00641582	0.00877162	0.0225564	1.13653	3.02947	0.38604	0.275392	0.494293	0.166233	0.000425145	3.15635	7.33019	0.0273709	0.00300916	2.60337	0.0148696	1.18075	1.44954	0.708262	0.0197533	5.42762	2.5213	1.70749	1.88396	0.927401	7.10974	6.62459	0.0393913	0.00256174	2.69351	2.30546	0.00307342	0.054294	0.0705929	0.00156426	0.865488	0.280916	0.000288435
27d7	0.120094	0.0093682	1.3279	0.0203201	0.360927	0.00470019	0.00556375	0.214757	2.95883	0.237111	0.000957179	0.0012845	0.00396804	0.0126746	0.104997	3.72487	0.459797	0.598763	0.818022	0.159358	0.000644872	1.79846	10.6421	0.033893	0.00404041	3.18812	0.0103318	1.26667	2.79284	1.12999	0.00523982	5.29852	2.17768	3.42281	5.02376	2.48434	8.426	6.04604	0.00101157	0.00151293	3.44888	2.89726	0.00182622	0.0992154	0.0961376	0.00294386	1.55424	0.131765	0.00023584
32d6	0.131012	0.0289887	1.31066	0.0228852	0.422222	0.000998031	0.00222355	0.0621465	2.03045	0.265168	0.00069969	0.00200223	0.00520198	0.019175	0.115355	3.97013	0.594192	0.410399	0.758373	0.207137	0.00075134	4.63468	7.58887	0.0372545	0.00535824	3.13505	0.012487	1.43636	2.78724	1.00154	0.00621818	7.18939	2.18983	3.28629	5.06646	2.17008	11.5903	7.25359	0.00229381	0.00142592	4.98156	3.35386	0.00326523	0.09768	0.116995	0.00259323	2.00988	0.202344	0.000308428
4d7	0.176073	0.0725767	1.504	0.0600647	0.425491	0.00193507	0.00276219	0.046142	2.84702	0.247745	0.000710941	0.0011556	0.0063463	0.0153954	0.136722	4.15537	0.855946	0.426366	1.07372	0.131721	0.000463358	2.66394	11.3998	0.0544698	0.00511354	4.73531	0.00984719	1.61725	3.1956	1.93933	0.00977665	6.83628	2.69069	3.723	6.43232	2.16755	10.2626	8.41613	0.00205526	0.00155789	2.23985	3.93595	0.0021559	0.097307	0.131773	0.00135712	0.943891	0.20759	0.000265452
33d8	0.132586	0.00809004	1.43441	0.030515	0.47645	0.00436652	0.00501966	0.153694	2.3898	0.224365	0.00036642	0.00103945	0.00735475	0.011891	0.152491	3.56951	0.367984	0.695669	0.998665	0.20942	0.00043968	2.24337	10.6337	0.0409734	0.00536143	4.25117	0.0137344	1.52955	3.25502	1.33591	0.00649546	6.55585	2.44404	3.03581	6.10597	2.04698	10.3691	7.19324	0.00118911	0.00156822	3.09235	3.23467	0.00470179	0.0723946	0.107371	0.00146079	1.33666	0.171498	0.000321206
16d4	0.0836564	0.0447519	0.825483	0.0467384	0.328954	0.00163367	0.00148734	0.0517122	1.22861	0.264254	0.000839654	0.00125039	0.00637258	0.02343	0.0607967	2.08861	0.297545	0.265952	0.418807	0.215752	0.000279845	1.98653	7.71512	0.0283976	0.00465536	3.37377	0.0167479	1.23595	1.55714	0.670888	0.00684011	8.73703	1.05045	1.83607	2.13193	0.753988	10.1438	5.56642	0.00173473	0.00286122	2.79789	2.40338	0.00123601	0.0406353	0.0929442	0.000938843	0.886686	0.18836	0.000257846
30d4	0.0568471	0.018336	1.14932	0.0287048	0.369342	0.00150822	0.0024262	0.0921258	1.95516	0.231184	0.00278302	0.000450853	0.00355394	0.00855909	0.0396491	3.22022	0.448238	0.455128	0.673757	0.124748	0.000515234	2.23587	7.38874	0.0336741	0.0036313	4.58037	0.0131166	1.60287	1.34708	0.899938	0.00633104	7.56504	1.11723	2.65759	2.16499	1.9141	7.49901	7.06792	0.00148785	0.000991325	4.32063	1.97663	0.00140119	0.0309754	0.072504	0.00235911	1.36763	0.184769	0.000274174
1d4	0.105697	0.0247969	1.77905	0.0306206	0.760391	0.000455985	0.00064524	0.0361467	1.66935	0.300351	0.000525834	0.00305908	0.0050795	0.0144812	0.0758143	2.32549	0.195736	0.361235	0.538175	0.222533	0.000453782	2.89885	6.43585	0.0276537	0.00303427	3.30785	0.0130951	1.15636	1.3414	0.83302	0.00864975	7.25071	1.50736	2.63223	2.42563	1.3631	9.10577	6.24828	0.0188818	0.00410741	5.72825	1.49591	0.00229994	0.0411217	0.123369	0.000169677	0.965409	0.349567	0.000294548
34d17	0.158357	0.0675064	1.71432	0.0281823	0.381555	0.000967249	0.00137043	0.0325019	1.95879	0.63631	0.00344051	0.0101089	0.0115956	0.0302127	0.974524	3.06607	0.225466	0.743289	0.787709	0.228337	0.000547428	4.99032	6.71233	0.0321426	0.0038525	3.71644	0.0324437	1.30239	2.0599	1.16139	0.0119528	7.13251	2.53081	1.8495	2.72873	1.71489	8.95554	7.21963	0.0500847	0.0109349	6.54068	2.8458	0.0100528	0.042468	0.104034	0.000601924	1.51685	0.588935	0.000253382
6d10	0.0835486	0.013036	1.3609	0.109277	0.536958	0.00146661	0.00259481	0.0626191	2.31043	0.321869	0.00124427	0.00274652	0.00436542	0.0136187	0.118409	3.8948	0.546238	0.207647	0.733168	0.216233	0.00076803	2.24422	7.68598	0.0328638	0.00697015	3.66805	0.0196244	1.31748	2.16246	0.796567	0.00584689	6.20396	1.44773	3.02661	2.8484	2.12178	8.97475	6.40358	0.00210243	0.00184129	8.79136	2.82743	0.0062396	0.220572	0.0790095	0.00234773	1.51848	0.207645	0.00035844
21d11	0.0987522	0.0091743	1.80806	0.0158002	0.389228	0.00083459	0.00149831	0.0530961	3.00421	0.24549	0.00339219	0.000934494	0.00528972	0.00793251	0.123959	3.60612	0.466326	0.455357	0.653453	0.141001	0.000604906	3.66228	7.27867	0.029014	0.00359734	2.85556	0.00948248	1.12742	2.63063	1.04615	0.00624621	5.24387	1.92887	3.08452	4.25016	2.05767	8.09957	5.91919	0.00156329	0.00123947	3.55889	2.70286	0.00422884	0.107685	0.0745	0.0014657	1.46633	0.177099	0.000292661
9d12	0.119441	0.0270389	2.10124	0.0159778	0.759608	0.00122443	0.00173962	0.0304842	2.34242	0.322829	0.00107411	0.00971494	0.0142359	0.0219046	0.692036	3.42456	0.275658	0.458933	0.673038	0.153658	0.000589379	4.04972	8.31017	0.0350534	0.00447821	3.5244	0.0125134	1.33336	1.75187	1.28385	0.0149411	7.26127	2.15358	2.4839	2.86938	1.36891	7.7227	7.22823	0.052762	0.00402313	4.74941	3.40902	0.00253688	0.0552535	0.114641	0.00131903	1.80629	0.233769	0.000290923
7d12	0.134698	0.144017	1.22533	0.0372508	0.326584	0.00076965	0.000976582	0.0510291	1.65907	0.40877	0.00194451	0.00647899	0.0101741	0.0325614	1.26782	3.13294	0.449346	0.317602	0.590141	0.240612	0.000389112	3.71634	7.37573	0.0368768	0.00365896	5.93866	0.0309006	1.81274	1.89335	1.18081	0.0194527	7.27365	2.7234	1.90968	2.25824	1.43689	11.7734	7.92623	0.063818	0.00559516	2.9041	2.84016	0.00302251	0.0412489	0.109626	0.00131296	1.4234	0.372098	0.000299772
28d9	0.105787	0.0185475	1.39523	0.0227092	0.352605	0.00226419	0.00257451	0.0558999	3.30795	0.220393	0.00126243	0.00170156	0.00784308	0.012928	0.129655	3.66559	0.996112	0.406994	0.792011	0.309866	0.000487236	2.86089	12.5187	0.0289681	0.0056675	4.10899	0.0161922	1.484	3.05103	0.972174	0.00737483	5.65737	2.41024	4.53272	5.05521	1.51228	12.8223	8.25571	0.00209372	0.000992909	2.89607	3.47464	0.00286597	0.133609	0.123901	0.00173896	1.26108	0.124186	0.000259427
4d10	0.193034	0.0229909	1.67007	0.0733952	0.579891	0.00142757	0.00250875	0.0387363	2.7749	0.238493	0.000475825	0.00159175	0.00556119	0.0140071	0.14643	3.97307	0.567083	0.439868	0.887423	0.164844	0.000583775	2.98378	10.3828	0.0508552	0.00548894	4.23989	0.00961698	1.281	2.97697	1.49938	0.00824916	5.92494	2.49273	3.29711	5.48498	2.39316	9.73343	7.1548	0.00199368	0.00185675	3.2922	3.74944	0.00254374	0.101565	0.125713	0.00149903	1.63148	0.212956	0.000306113
12d10	0.0960744	0.00739725	1.87676	0.0216915	0.422174	0.00284249	0.00235905	0.126631	2.03709	0.226204	0.000444457	0.00244873	0.00811346	0.0131102	0.11866	3.21441	0.512247	0.87403	0.724621	0.164282	0.000682038	2.13417	9.67266	0.0323347	0.00288583	4.00937	0.0107302	1.43612	2.5952	1.31363	0.00667566	6.59278	1.74861	2.97052	4.4301	2.44333	11.0788	7.52659	0.00236857	0.00148556	3.8509	2.50883	0.00230923	0.110856	0.121215	0.00146008	1.46837	0.164948	0.000303606
33d11	0.164674	0.0069736	1.45574	0.0538272	0.481852	0.00325112	0.00359147	0.122882	2.6573	0.210289	0.00245806	0.00138481	0.00659936	0.0101625	0.174659	3.68616	0.309223	0.757635	1.03457	0.177828	0.000461739	1.76155	11.0086	0.0415723	0.00450408	4.72459	0.0108192	1.50296	3.11012	1.60728	0.00653699	6.8944	2.10223	3.97975	5.4042	2.38403	10.0936	7.17674	0.0017295	0.00193776	2.54585	3.68408	0.00350276	0.0862399	0.115137	0.00106745	1.25206	0.178067	0.000296442
16d7	0.199258	0.0489147	1.10931	0.0792453	0.305482	0.00189792	0.00135679	0.0505826	1.71173	0.339934	0.00142855	0.00683158	0.0103286	0.0327406	0.550878	2.36837	0.191383	0.578243	0.539069	0.232813	0.000249906	2.66148	10.1505	0.0288167	0.00452907	3.36082	0.0468112	1.26337	1.99907	1.34941	0.0116238	8.04377	2.35806	2.64045	3.92995	1.48293	15.9888	6.09321	0.0148702	0.00647315	1.70784	2.95302	0.00172917	0.0441665	0.136775	0.000652293	0.546647	0.286827	0.00026405
30d7	0.0572149	0.015559	1.06518	0.0306066	0.361198	0.00187943	0.00272003	0.0964851	2.19808	0.193632	0.000384787	0.000624545	0.0051111	0.00931437	0.0533749	2.94699	0.638361	0.488609	0.616125	0.142287	0.000538126	2.24282	7.71457	0.0268352	0.00355222	3.87091	0.0109359	1.42595	1.53585	0.94429	0.00457655	5.51726	1.40281	2.61366	2.56567	1.64398	7.53387	6.97304	0.000837913	0.00108034	3.53863	1.76701	0.00185345	0.0563001	0.0910188	0.00198011	1.47074	0.152339	0.000304447
1d7	0.12558	0.0336899	1.9813	0.035008	0.471066	0.000421578	0.00106681	0.0347797	2.09512	0.313793	0.0132053	0.00344742	0.00548062	0.0200244	0.112965	2.86579	0.174775	1.07099	0.687648	0.39841	0.000350517	3.50527	4.44738	0.037654	0.00325001	3.45912	0.0123579	1.28781	1.82444	1.20473	0.0255426	8.30788	2.30741	3.54831	3.43403	2.67131	13.3233	6.68404	0.0201193	0.00471562	3.02915	1.73135	0.00696342	0.0421743	0.143716	0.000292446	0.795912	0.330842	0.000281051
34d22	0.100582	0.0608098	1.20241	0.00620314	0.283775	0.001309	0.00113322	0.0297628	1.23339	0.468917	0.000521629	0.00565401	0.00801762	0.0143128	0.223039	2.02518	0.197669	0.468889	0.543731	0.108773	0.000254049	2.16253	6.87344	0.0220233	0.00253651	2.90406	0.0559609	1.02011	1.27559	0.98663	0.00800853	7.40569	2.01962	1.20144	1.94934	1.02421	7.35751	5.64984	0.0174167	0.00607195	4.1164	1.75909	0.00421981	0.0338007	0.0903252	0.00142221	0.581762	0.384964	0.000272534
9d17	0.117292	0.0331485	1.8571	0.0119841	0.437487	0.00111052	0.00120549	0.0345165	2.27967	0.302263	0.000582525	0.00867776	0.0139068	0.0239225	0.629837	2.79209	0.272006	0.763355	0.775855	0.178039	0.000457165	1.57947	8.54941	0.0269911	0.00325671	3.55467	0.0138504	1.35037	2.17147	2.03834	0.0174304	8.51574	2.6205	2.90232	3.73271	1.83463	11.2998	7.43019	0.0783647	0.00357069	5.03964	2.97101	0.00300716	0.0617446	0.208983	0.00277004	1.24347	0.325725	0.000305248
16d12	0.255014	0.0884379	1.23504	0.0821949	0.258358	0.00123319	0.00259042	0.0227939	1.69737	0.336165	0.00205794	0.00920767	0.0210373	0.0453413	0.559251	2.46082	0.24409	0.642374	0.595842	0.180003	0.000273109	2.79027	6.64691	0.0261237	0.00377177	3.08729	0.0379963	1.17019	1.74398	1.49343	0.0300124	6.65463	3.08669	2.21113	2.74583	1.92296	13.4153	6.63045	0.0186428	0.00472101	2.72793	2.33268	0.0143797	0.0319106	0.215203	0.0018487	0.749606	0.309317	0.000267568
30d9	0.06721	0.0161988	1.32476	0.0353082	0.531217	0.00111734	0.00163196	0.0676995	2.75374	0.238846	0.00218696	0.000579595	0.0071654	0.0108868	0.0676282	3.58067	0.790669	0.704682	0.707427	0.321012	0.000884229	2.79906	7.63043	0.0326713	0.00415187	4.64329	0.015559	1.65173	2.06125	1.49507	0.00836202	6.49977	1.78513	3.36321	3.07456	2.317	10.0242	7.54939	0.000965086	0.00115198	8.9119	2.33354	0.00477177	0.0705347	0.0846637	0.00764199	2.80081	0.173071	0.000289285
1d11	0.162607	0.0996599	1.95751	0.0268761	0.562656	0.00124879	0.000754918	0.032004	1.70939	0.46375	0.00236961	0.0136548	0.0122349	0.0228732	0.925047	2.17904	0.0840512	0.488048	0.548386	0.269209	0.000456631	3.71473	7.35945	0.0339848	0.00344603	3.03259	0.0267478	1.08505	1.20231	1.01057	0.0201498	11.0461	2.2938	2.16164	2.31126	1.70433	9.53537	5.85265	0.031119	0.0067871	4.24724	1.62549	0.00609007	0.0389744	0.117977	0.00125274	1.08692	0.596685	0.000271755
[truncated: 7 more columns]

## Sheet: Table S5
Table S5. Processed relative peak areas, calibration lines and derived absolute concentrations for selected amines.
																									kynurenine		tryptophan		Kyn/Trp	serotonin
In all calibration lines:																							Sample_ID	injection_order	peak ratio	concentration (uM)	peak ratio	concentration (uM)	(nM/uM)	peak ratio	concentration (nM)
Y axis = LC-MS peak ratio (corrected for internal standard)																							1SQC_A1	1	0.0168162	3.95726	1.93809	27.6268	143.24	0.0013705	147.37
X axis = metabolite concentration (spiked, academic solution)																							1SQC_A2	2	0.0175821	4.13537	2.00104	28.4998	145.101	0.00171682	184.6
blue markers = standard data points																							1SQC_A3	4	0.0168849	3.97323	1.94161	27.6756	143.564	0.00191138	205.53
orange markers = signal ONLY of plasma samples, to estimate standard range match (per batch and batch injection section)																							1SQC_B1	14	0.0172974	4.06917	1.99571	28.426	143.15	0.00191752	206.18
batch injection section = injections 1-47 = first; injections 48-93 = second. Each with its own injeciton of standard mixture and calibration plots																							1SQC_B2	17	0.0173551	4.08257	1.97137	28.0883	145.348	0.0020636	221.89
																							40d6	18	0.0134772	3.18075	1.76818	25.2702	125.87	0.00391139	420.58
	Kynurenine							Tryptophan							Serotonin								43d9	19	0.0134352	3.17098	1.95812	27.9046	113.636	0.00051219	55.07
																							40d2	20	0.015062	3.54929	2.33155	33.0839	107.282	0.00191251	205.65
																							40d4	21	0.013181	3.11185	1.73101	24.7546	125.708	0.00342112	367.86
																							16d7	22	0.0481507	11.2444	1.48274	21.3112	527.626	0.000804702	86.53
																							43d5	23	0.0158635	3.7357	1.76886	25.2796	147.775	0.00177771	191.15
																							37d4	24	0.00822284	1.9588	1.10341	16.05	122.043	0.00268985	289.23
																							43d14	25	0.0120988	2.86018	2.08748	29.6988	96.3064	0.000385734	41.48
																							43d12	26	0.0135974	3.20871	1.82487	26.0565	123.144	0.000764611	82.22
																							16d12	27	0.0390836	9.13573	1.9227	27.4134	333.258	0.00228066	245.23
																							16d4	28	0.0172272	4.05283	0.753888	11.2023	361.784	0.0011582	124.54
																							1SQC_C1	29	0.0169917	3.99808	1.93286	27.5542	145.099	0.00222364	239.1
																							28d3	30	0.015633	3.68208	2.17374	30.8951	119.18	0.00138392	148.81
																							17d3	31	0.0213137	5.0032	1.8112	25.8669	193.421	0.00123546	132.85
																							28d9	32	0.0166555	3.91989	1.51208	21.7181	180.489	0.00214527	230.67
																							11d10	33	0.0260229	6.09835	1.39986	20.1617	302.472	0.000120145	12.92
																							11d4	35	0.0270325	6.33314	1.05958	15.4422	410.12	6.49449e-05	6.98
																							11d12	36	0.0264179	6.1902	1.8534	26.4521	234.015	0.000160364	17.24
																							11d7	37	0.0268658	6.29438	1.0142	14.8128	424.929	8.83788e-05	9.5
																							24d2	38	0.00975254	2.31455	3.17854	44.8314	51.6278	0.000705866	75.9
																							1SQC_C2	41	0.0169444	3.98707	1.95633	27.8798	143.009	0.00212421	228.41
																							36d3	42	0.00575581	1.38507	0.626205	9.43142	146.857	0.00487622	524.32
																							10d2	43	0.0107886	2.5555	1.58875	22.7816	112.174	0.00116353	125.11
																							6d0	44	0.020186	5.048	2.1215	30.1706	167.315	0.00289627	311.43
																							6d2	45	0.028327	7.08326	3.1592	44.5631	158.949	0.00207434	223.05
																							23d3	46	0.0187729	4.69473	1.68174	23.949	196.03	0.000481851	51.81
																							20d6	47	0.0159112	3.97929	1.73222	24.6531	161.412	0.00113077	121.59
																							6d4	48	0.0171052	4.2778	1.54876	22.0943	193.616	0.00188899	224.88
																							20d3	49	0.0193707	4.84417	1.53985	21.97	220.49	0.00593617	706.69
																							36d5	50	0.00999435	2.50009	1.65631	23.5943	105.961	0.00369034	439.33
																							27d7	51	0.0106274	2.65836	2.48402	35.1383	75.6543	0.00363169	432.34
																							27d3	52	0.0111294	2.78386	1.87442	26.6363	104.514	0.00179773	214.02
																							1SQC_D1	53	0.0176988	4.42619	1.96018	27.8324	159.03	0.00200863	239.12
																							18d9	54	0.0098244	2.4576	3.40408	47.9705	51.2315	0.00268199	319.28
																							3d13	55	0.0253128	6.3297	1.31421	18.823	336.275	0.00101005	120.24
																							18d0	56	0.00836917	2.09379	3.11457	43.9326	47.6592	0.00478562	569.72
																							29d7	57	0.0181099	4.52898	2.05229	29.1169	155.544	0.000784269	93.37
																							18d3	58	0.0103133	2.57981	2.70644	38.2404	67.463	0.0078644	936.24
																							8d5	59	0.0271832	6.7973	1.44184	20.6031	329.917	0.00264008	314.3
																							3d9	60	0.0223805	5.59663	0.977362	14.125	396.222	0.000585214	69.67
																							3d3	61	0.0217737	5.44491	0.457197	6.87026	792.534	0.000581534	69.23
																							3d6	62	0.0256969	6.42572	0.598281	8.83795	727.06	0.000577779	68.78
																							8d2	63	0.0241561	6.04053	1.32053	18.9111	319.417	0.00335055	398.88
																							29d4	64	0.0133962	3.35056	1.6571	23.6053	141.941	0.00315437	375.52
																							1SQC_D2	66	0.0172845	4.32263	1.93486	27.4792	157.306	0.00206175	245.45
																							44d2	67	0.00982548	2.45787	2.1509	30.4923	80.6062	0.0069255	824.46
																							44d7	68	0.00978719	2.4483	2.67857	37.8517	64.6813	0.00296788	353.32
																							31d2	69	0.0158429	3.96222	1.48808	21.248	186.475	0.00280884	334.39
																							42d3	70	0.0161317	4.03442	3.24753	45.787	88.1127	0.00747157	889.47
																							31d4	71	0.0130203	3.25657	1.39672	19.9738	163.043	0.000533201	63.48
																							15d10	72	0.0143257	3.58292	2.3177	32.8186	109.173	0.000450957	53.69
																							15d3	73	0.0174425	4.36213	1.74442	24.8231	175.728	0.000792573	94.35
																							15d6	74	0.0158177	3.95592	1.65614	23.5919	167.681	0.00059214	70.49
		cal	conc.	order	peak ratio				cal	conc.	order	peak ratio				cal	conc.	order	peak ratio				31d0	75	0.0121962	3.05056	1.67365	23.8362	127.98	0.000745861	88.79
		1CAL0_A1	0	5	2.67527e-05				1CAL0_A1	0	5	0.00314518				1CAL0_A1	0	5	2.01796e-05				1SQC_E1	76	0.0172816	4.32189	1.94187	27.5769	156.721	0.00208234	247.9
		1CAL1_A1	0.37524	6	0.00150003				1CAL1_A1	3.82591	6	0.25784				1CAL1_A1	0.0734672	6	0.000653063				1SQC_E2	83	0.0175204	4.38161	1.93609	27.4963	159.352	0.00204551	243.51
		1CAL2_A1	0.75048	7	0.00306446				1CAL2_A1	7.65181	7	0.507572				1CAL2_A1	0.146934	7	0.00125604				1SQC_F1	93	0.0173651	4.34277	1.91071	27.1424	160	0.00163356	194.47
		1CAL3_A1	1.50096	8	0.00612971				1CAL3_A1	15.3036	8	1.02374				1CAL3_A1	0.293869	8	0.00279745				2SQC_B1	109	0.0154718	4.28966	1.99986	28.6689	149.628	0.00146281	240.43
		1CAL4_A1	3.00192	9	0.0123613				1CAL4_A1	30.6072	9	2.10867				1CAL4_A1	0.587737	9	0.00514755				2SQC_B2	112	0.0155133	4.30088	1.98052	28.3922	151.481	0.00147526	242.35
		1CAL5_A1	6.00384	10	0.0258292				1CAL5_A1	61.2145	10	4.386				1CAL5_A1	1.17547	10	0.0111265				33d11	113	0.00968586	2.72591	2.41209	34.5663	78.8602	0.000945951	160.92
		1CAL6_A1	12.0077	11	0.0510615				1CAL6_A1	122.429	11	8.30969				1CAL6_A1	2.35095	11	0.0232423				9d9	114	0.0144282	4.00761	2.0878	29.927	133.913	0.00091078	155.5
		1CAL7_A1	24.0154	12	0.101897				1CAL7_A1	244.858	12	15.169				1CAL7_A1	4.7019	12	0.0432127				33d8	115	0.0122957	3.43128	2.07107	29.6877	115.579	0.00129453	214.54
		1CAL8_A1	48.0307	13	0.224412				1CAL8_A1	489.716	13	22.7109				1CAL8_A1	9.4038	13	0.0892708				1d4	116	0.0117234	3.2766	1.37914	19.7889	165.578	0.000150364	38.52
		1CAL1_A2	0.37524	84	0.00150375				1CAL1_A2	3.82591	84	0.267881				1CAL1_A2	0.0734672	84	0.00067484				9d12	117	0.0112026	3.13585	1.38502	19.8729	157.795	0.00116889	195.21
		1CAL2_A2	0.75048	85	0.00282256				1CAL2_A2	7.65181	85	0.515714				1CAL2_A2	0.146934	85	0.00123269				9d5	118	0.0213547	5.87964	1.32404	19.0006	309.444	0.0005702	103.11
		1CAL3_A2	1.50096	86	0.00565505				1CAL3_A2	15.3036	86	1.04794				1CAL3_A2	0.293869	86	0.00235734				9d3	119	0.0169966	4.70179	0.837256	12.0366	390.626	0.000222299	49.58
		1CAL4_A2	3.00192	87	0.0123108				1CAL4_A2	30.6072	87	2.12354				1CAL4_A2	0.587737	87	0.00500779				1d11	120	0.023946	6.58	1.72439	24.7281	266.094	0.00111015	186.18
		1CAL5_A2	6.00384	88	0.0240344				1CAL5_A2	61.2145	88	4.37539				1CAL5_A2	1.17547	88	0.00992383				1d7	121	0.0110634	3.09822	2.70275	38.7246	80.0067	0.000259159	55.26
		1CAL6_A2	12.0077	89	0.0475477				1CAL6_A2	122.429	89	8.36761				1CAL6_A2	2.35095	89	0.0181186				9d17	122	0.0123996	3.45935	1.85622	26.614	129.982	0.00245475	393.04
		1CAL7_A2	24.0154	90	0.0991915				1CAL7_A2	244.858	90	15.1709				1CAL7_A2	4.7019	90	0.0376514				4d3	123	0.00802708	2.27759	2.11881	30.3706	74.9931	0.000709319	124.51
		1CAL8_A2	48.0307	91	0.211073				1CAL8_A2	489.716	91	24.0897				1CAL8_A2	9.4038	91	0.0830927				2SQC_C1	124	0.0150684	4.18065	1.92316	27.5717	151.628	0.00155306	254.32
		2CAL0_A1	0	100	4.06361e-05				2CAL0_A1	0	100	0.00590264				2CAL0_A1	0	100	1.83517e-05				22d3	125	0.0116122	3.24655	1.36413	19.5741	165.859	0.000328218	65.88
		2CAL1_A1	0.37524	101	0.00123688				2CAL1_A1	3.82591	101	0.263254				2CAL1_A1	0.0734672	101	0.000364512				4d7	126	0.0088157	2.49073	2.19306	31.4329	79.2396	0.00120265	200.41
		2CAL2_A1	0.75048	102	0.00257861				2CAL2_A1	7.65181	102	0.503817				2CAL2_A1	0.146934	102	0.000797223				35d4	127	0.0115049	3.21754	2.96038	42.4103	75.867	0.00386173	609.5
		2CAL3_A1	1.50096	103	0.00534096				2CAL3_A1	15.3036	103	1.07317				2CAL3_A1	0.293869	103	0.00160002				14d5	128	0.0141117	3.92209	2.66221	38.1446	102.822	0.00139686	230.29
		2CAL4_A1	3.00192	104	0.0106735				2CAL4_A1	30.6072	104	2.17457				2CAL4_A1	0.587737	104	0.00359612				38d3	129	0.010248	2.87784	2.41011	34.5381	83.3236	0.00252285	403.52
		2CAL5_A1	6.00384	105	0.0209774				2CAL5_A1	61.2145	105	4.26028				2CAL5_A1	1.17547	105	0.0076242				13d8	130	0.0129006	3.59477	2.1342	30.5908	117.511	0.0025293	404.51
		2CAL6_A1	12.0077	106	0.0444172				2CAL6_A1	122.429	106	8.36158				2CAL6_A1	2.35095	106	0.0131481				32d6	131	0.011179	3.12945	2.19563	31.4696	99.4435	0.00229807	368.93
		2CAL7_A1	24.0154	107	0.093375				2CAL7_A1	244.858	107	15.4267				2CAL7_A1	4.7019	107	0.0301914				4d10	132	0.00860961	2.43503	2.42133	34.6986	70.1766	0.00132841	219.75
		2CAL8_A1	48.0307	108	0.208315				2CAL8_A1	489.716	108	21.6981				2CAL8_A1	9.4038	108	0.0630636				32d3	133	0.0109694	3.0728	2.1629	31.0014	99.1182	0.000406721	77.96
		2CAL0_A2	0	177	5.05866e-05				2CAL0_A2	0	177	0.00564011				2CAL0_A2	0	177	2.5316e-06				14d10	134	0.0157092	4.35384	2.92085	41.8447	104.047	0.00288826	459.73
		2CAL1_A2	0.37524	178	0.00121529				2CAL1_A2	3.82591	178	0.261061				2CAL1_A2	0.0734672	178	0.000337999				13d4	135	0.0126769	3.53429	2.86114	40.9906	86.222	0.00504144	790.99
		2CAL2_A2	0.75048	179	0.00253647				2CAL2_A2	7.65181	179	0.502412				2CAL2_A2	0.146934	179	0.000749823				2SQC_C2	137	0.0143569	3.98834	1.91343	27.4325	145.388	0.00139449	229.92
		2CAL3_A2	1.50096	180	0.00554376				2CAL3_A2	15.3036	180	1.08522				2CAL3_A2	0.293869	180	0.00162409				30d4	138	0.0117426	3.28179	1.93663	27.7644	118.202	0.0020906	337.01
		2CAL4_A2	3.00192	181	0.0104376				2CAL4_A2	30.6072	181	2.20983				2CAL4_A2	0.587737	181	0.00362127				22d6	139	0.0104297	2.92695	1.88994	27.0964	108.02	0.000385393	74.68
		2CAL5_A2	6.00384	182	0.0205972				2CAL5_A2	61.2145	182	4.19348				2CAL5_A2	1.17547	182	0.00703617				30d7	140	0.00979033	2.75414	1.66333	23.8545	115.456	0.00175473	285.34
		2CAL6_A2	12.0077	183	0.0435345				2CAL6_A2	122.429	183	8.241				2CAL6_A2	2.35095	183	0.0134733				2d4	141	0.0228797	6.4388	1.5733	22.5665	285.326	0.00152546	250.07
		2CAL7_A2	24.0154	184	0.0915984				2CAL7_A2	244.858	184	15.1675				2CAL7_A2	4.7019	184	0.0293485				7d10	142	0.013312	3.78111	0.938316	13.4823	280.449	0.00138621	228.65
		2CAL8_A2	48.0307	185	0.202909				2CAL8_A2	489.716	185	21.3864				2CAL8_A2	9.4038	185	0.0587507				7d3	143	0.0111083	3.16898	1.53919	22.0786	143.532	0.00048905	90.62
																							2d7	144	0.0215902	6.08061	2.32207	33.2785	182.719	0.000240769	52.43
																							26d4	145	0.0110428	3.15078	1.44799	20.7738	151.671	0.00174871	284.42
																							30d9	146	0.0139292	3.95256	2.34427	33.7877	116.982	0.00677217	1123.31
																							7d6	147	0.0132724	3.77011	0.782277	11.1172	339.123	0.000924617	164.69
																							7d12	148	0.0276637	7.76771	1.4538	20.8636	372.309	0.00116352	203.86
																							2SQC_D1	149	0.0146252	4.14589	1.93659	27.8707	148.754	0.0015141	261.33
																							19d4	150	0.0149802	4.24449	1.61865	23.2562	182.51	0.00644435	1069.57
																							39d7	151	0.00850296	2.44527	2.56455	36.9848	66.1154	0.00565676	940.45
																							5d3	153	0.00765403	2.20945	1.64769	23.6777	93.3136	0.00032663	66.66
																							41d9	154	0.014736	4.17668	2.70598	39.0374	106.992	0.00209684	356.86
																							12d10	155	0.00960617	2.75171	2.47209	35.6428	77.2025	0.00129389	225.23
																							25d3	156	0.017061	4.8225	2.30434	33.2081	145.221	0.0044524	743.02
																							19d6	157	0.0134231	3.81198	1.73383	24.9279	152.92	0.00301286	507.03
																							12d3	158	0.00912512	2.61809	2.4857	35.8404	73.0485	0.00114482	200.79
																							25d6	159	0.0111154	3.17093	1.86771	26.871	118.006	0.00396851	663.69
																							41d3	160	0.0177201	5.00558	1.63354	23.4723	213.255	0.00236365	400.6
																							2SQC_D2	162	0.0146121	4.14225	1.92148	27.6513	149.803	0.00159586	274.73
																							34d17	163	0.0290452	8.15145	1.73507	24.9459	326.765	0.000533412	100.56
																							34d3	164	0.0148852	4.2181	2.16303	31.1572	135.381	0.000648953	119.5
																							21d2	165	0.00689962	1.9999	2.0832	29.9985	66.6665	0.000989125	175.27
																							34d7	166	0.0210949	5.94302	0.882834	12.5767	472.543	0.000386764	76.52
																							34d22	167	0.0500991	13.9997	1.03627	14.8036	945.698	0.00126033	219.73
																							34d14	168	0.0188363	5.31564	1.72007	24.7282	214.963	0.000468246	89.88
																							21d7	169	0.0074226	2.14517	2.60453	37.565	57.1055	0.00171833	294.81
																							21d11	170	0.0084892	2.44144	2.08188	29.9794	81.4373	0.00129888	226.05
																							21d4	171	0.00626688	1.82413	2.33363	33.6332	54.2361	0.00132562	230.43
																							34d10	172	0.0198281	5.59115	1.06061	15.1569	368.885	0.000481399	92.03
																							2SQC_E1	173	0.0157271	4.45196	1.99168	28.6702	155.282	0.0016282	280.03
																							2SQC_F1	186	0.0160049	4.52915	1.97166	28.3797	159.591	0.00142295	246.38
																							2SQC_F2	188	0.0154323	4.37009	1.99118	28.663	152.465	0.00138943	240.89

## Sheet: Table S6
Table S6. Pearson correlation analysis between confounders and analysed variables
outcome	variable	R	P	FDR Q
age	B-Cells	-0.533882	6.34994e-09	6.15945e-07
age	CD4	-0.485827	1.97194e-07	9.56391e-06
age	Non_T	-0.399565	2.89979e-05	0.0009376
age	T_Cells	-0.388666	4.96857e-05	0.00120488
age	Serine	-0.383955	6.23473e-05	0.00120954
age	Lymphocytes	-0.329126	0.000687319	0.0111117
age	Aspartic acid	-0.303901	0.00180375	0.0249948
age	Valine	-0.293837	0.00259086	0.0314142
age	Homocitrulline	0.283314	0.0037329	0.0402324
age	Glycine	-0.275224	0.00489766	0.0475073
age	Isoleucine	-0.266147	0.0065812	0.0580342
age	FASL	-0.260253	0.00793178	0.0641152
age	Glutamic acid	-0.257051	0.00876352	0.0653893
age	SDMA	0.248966	0.0112139	0.0776963
age	Gamma-aminobutyric acid	-0.237942	0.0155099	0.100297
age	Ethanolamine	-0.235341	0.0167105	0.101307
age	Threonine	-0.232436	0.0181456	0.103537
age	Leucine	-0.229859	0.0195061	0.105116
age	Proline	-0.226388	0.021477	0.109646
age	O-Acetylserine	0.224126	0.0228516	0.11083
age	GCSF	0.21766	0.0272026	0.12565
age	Tryptophan	-0.210061	0.0331973	0.14637
age	NK_cells	-0.208069	0.0349411	0.14736
age	Histidine	-0.205762	0.037057	0.149772
age	IL--6	0.201502	0.041246	0.160035
age	CXCL10	0.198115	0.0448524	0.162289
age	Ratio4_8	-0.1974	0.0456464	0.162289
age	2-aminoadipic acid	0.196338	0.0468464	0.162289
age	IL--8	-0.193739	0.0498948	0.16689
age	Kynurenine_Tryptophan	0.191899	0.0521515	0.167158
age	1-Methylhistidine	0.190892	0.0534215	0.167158
age	IL--1beta	-0.187481	0.0579128	0.175548
age	Kynurenine	0.181282	0.0668657	0.195045
age	Sarcosine	-0.18031	0.0683663	0.195045
age	4-hydroxyproline_proline	0.179012	0.0704122	0.195142
age	GMCSF	0.173932	0.0789023	0.207623
age	Phenylalanine	0.173764	0.0791965	0.207623
age	IL--18	-0.165197	0.0953979	0.243516
age	IFN-G	0.162722	0.100536	0.244464
age	N6,N6,N6 - Trimethyllysine	0.162593	0.10081	0.244464
age	sIL--2R	-0.15824	0.110392	0.261172
age	Carnosine	-0.15178	0.125899	0.290766
age	Taurine	-0.149115	0.132763	0.299488
age	Methionine sulfone	0.144171	0.146245	0.322404
age	CD8	-0.142689	0.150481	0.32437
age	3-aminoisobutyric acid	0.134316	0.176165	0.371479
age	O-Phosphoethanolamine	-0.132156	0.183285	0.378268
age	Alanine	-0.125197	0.207643	0.41919
age	Leukocytes	-0.124081	0.211756	0.41919
age	Galectin9	0.119678	0.228546	0.440425
age	Homoserine	-0.11597	0.243395	0.440425
age	Lysine	-0.115721	0.244417	0.440425
age	Serotonine_Tryptophan	0.115393	0.245764	0.440425
age	Asparagine	-0.114811	0.248169	0.440425
age	CCL3	0.114437	0.249725	0.440425
age	3-Methoxytyramine	0.108646	0.274649	0.475032
age	Glutathione	0.107641	0.279143	0.475032
age	Tyrosine	-0.10359	0.297737	0.497939
age	Citrulline	0.100854	0.310748	0.500552
age	CD206	0.100653	0.311717	0.500552
age	Monocytes	-0.0998739	0.315498	0.500552
age	Cystathionine	0.0984509	0.322478	0.500552
age	IL--1RA	-0.0979212	0.325101	0.500552
age	CCL2	0.0971316	0.331454	0.50236
age	IL--7	-0.0867862	0.383382	0.572124
age	CRP	0.0832339	0.403226	0.579896
age	Hydroxylysine	-0.0820616	0.409905	0.579896
age	TCRgd	-0.0819833	0.410353	0.579896
age	Glycylgylcine	0.0816085	0.412503	0.579896
age	Alpha-aminobutyric acid	-0.0770327	0.439283	0.60872
age	S-Methylcysteine	0.0709681	0.476244	0.642075
age	Arginine	-0.0703376	0.480181	0.642075
age	Putrescine	0.0690212	0.488456	0.642075
age	CD163	-0.0688038	0.48983	0.642075
age	IL--12p70	0.0656322	0.510104	0.658128
age	IL--10	0.063992	0.520756	0.658128
age	CCL17	-0.0637356	0.522431	0.658128
age	Glycylproline	-0.0620474	0.533529	0.663492
age	Ornithine	-0.060435	0.544238	0.664473
age	Gamma-glutamylglutamine	0.0598694	0.548019	0.664473
age	4-hydroxyproline	0.0545443	0.58423	0.695981
age	Saccharopine	0.0539477	0.588355	0.695981
age	ADMA	0.0451488	0.650657	0.754028
age	Gamma-glutamylalanine	-0.0448288	0.652973	0.754028
age	Anserine	0.0400692	0.687789	0.784889
age	Neutrophils	-0.0380664	0.702643	0.792516
age	4-hydroxylsine_lysine	-0.034721	0.727702	0.811346
age	Glutamine	0.0326867	0.743083	0.81908
age	Methionine sulfoxide	0.0256912	0.796717	0.868333
age	CCL4	-0.0159658	0.872828	0.940715
age	Serotonine	0.010181	0.918703	0.979277
age	Ferritine	0.00781555	0.937548	0.988501
age	Cysteine	0.00389905	0.96882	0.992821
age	Methionine	-0.00283701	0.97731	0.992821
age	TNFa	-0.00269376	0.978563	0.992821
age	IL--6Ra	-0.00147468	0.988205	0.992821
age	Homocysteine	-0.000897539	0.992821	0.992821
BMI	Cystathionine	0.663563	7.16748e-14	6.95246e-12
BMI	1-Methylhistidine	0.517727	4.07068e-08	1.97428e-06
BMI	3-aminoisobutyric acid	0.454261	2.32563e-06	7.51955e-05
BMI	Homocitrulline	0.445986	3.72087e-06	9.0231e-05
BMI	SDMA	0.434627	6.9543e-06	0.000134913
BMI	TNFa	0.408297	2.9999e-05	0.000484984
BMI	Glutathione	-0.365306	0.00020085	0.00278321
BMI	sIL--2R	0.348284	0.000411404	0.00498828
BMI	Glutamic acid	0.342447	0.000521311	0.00561857
BMI	Tyrosine	-0.339418	0.000588426	0.00570773
BMI	Citrulline	0.329609	0.000863702	0.00761628
BMI	CCL3	-0.312044	0.00166499	0.0134587
BMI	Kynurenine_Tryptophan	0.307942	0.00193003	0.014401
BMI	N6,N6,N6 - Trimethyllysine	0.295838	0.00294887	0.0204314
BMI	Hydroxylysine	0.286745	0.00400803	0.0259186
BMI	Phenylalanine	-0.284763	0.00427983	0.0259464
BMI	4-hydroxylsine_lysine	0.265337	0.00794747	0.0436395
BMI	Proline	0.264726	0.00809805	0.0436395
BMI	ADMA	0.253338	0.0114033	0.0571912
BMI	Tryptophan	-0.252197	0.011792	0.0571912
BMI	CCL2	0.235699	0.0194712	0.0899386
BMI	Serotonine	-0.230055	0.021977	0.0968984
BMI	Kynurenine	0.214301	0.0331717	0.139898
BMI	3-Methoxytyramine	-0.207777	0.0390478	0.157818
BMI	TCRgd	-0.203116	0.0437601	0.164644
BMI	IL--6Ra	0.20161	0.0453798	0.164644
BMI	Methionine sulfone	0.201201	0.0458288	0.164644
BMI	Glutamine	-0.199619	0.0475977	0.164892
BMI	Leukocytes	0.195348	0.0526577	0.171306
BMI	Neutrophils	0.195087	0.0529814	0.171306
BMI	Gamma-glutamylglutamine	-0.183324	0.0693227	0.214257
BMI	CD163	0.182451	0.0706827	0.214257
BMI	Glycine	0.180538	0.0737371	0.216742
BMI	CD206	0.174814	0.0835155	0.238265
BMI	Serotonine_Tryptophan	-0.170908	0.0907641	0.251546
BMI	GMCSF	0.168095	0.0962838	0.259431
BMI	4-hydroxyproline	0.165917	0.100738	0.264098
BMI	Methionine sulfoxide	0.163256	0.106398	0.271307
BMI	S-Methylcysteine	0.162032	0.109082	0.271307
BMI	B-Cells	0.159589	0.114599	0.277903
BMI	O-Acetylserine	0.148725	0.141783	0.335438
BMI	Glycylgylcine	0.144907	0.152413	0.352001
BMI	IL--8	0.142362	0.159823	0.360531
BMI	Serine	0.140751	0.164652	0.362982
BMI	CD4	0.135193	0.182138	0.392609
BMI	NK_cells	-0.129714	0.200663	0.423138
BMI	Sarcosine	0.118867	0.241257	0.48901
BMI	Gamma-aminobutyric acid	-0.118685	0.241984	0.48901
BMI	Ferritine	0.113999	0.261209	0.517087
BMI	IFN-G	0.103517	0.3079	0.592569
BMI	Galectin9	0.102741	0.311557	0.592569
BMI	O-Phosphoethanolamine	-0.0983402	0.332847	0.613115
BMI	Aspartic acid	0.0962741	0.343153	0.613115
BMI	Monocytes	0.0957877	0.345608	0.613115
BMI	Cysteine	-0.0953863	0.347642	0.613115
BMI	T_Cells	0.0931278	0.359229	0.622235
BMI	Gamma-glutamylalanine	-0.0909313	0.370723	0.630879
BMI	Threonine	0.0891084	0.38043	0.636237
BMI	Leucine	-0.0871184	0.391202	0.643162
BMI	Putrescine	-0.0840765	0.408014	0.659623
BMI	IL--6	0.0826833	0.415855	0.661277
BMI	4-hydroxyproline_proline	0.0761696	0.453651	0.706455
BMI	IL--1beta	0.0720145	0.478724	0.706455
BMI	Homocysteine	-0.0720099	0.478752	0.706455
BMI	IL-12p70	0.0702465	0.489615	0.706455
BMI	Histidine	-0.06916	0.496372	0.706455
BMI	CXCL10	0.069061	0.49699	0.706455
BMI	Alanine	-0.0678084	0.504846	0.706455
BMI	2-aminoadipic acid	0.0671831	0.508791	0.706455
BMI	Saccharopine	-0.0660683	0.515865	0.706455
BMI	IL-1RA	-0.0658751	0.517096	0.706455
BMI	GCSF	-0.064032	0.528914	0.712564
BMI	Taurine	-0.0544906	0.592175	0.786863
BMI	Methionine	-0.0478635	0.638028	0.836334
BMI	Ornithine	-0.0444696	0.662065	0.856271
BMI	Valine	0.0386196	0.704301	0.8868
BMI	FASL	0.0378499	0.709928	0.8868
BMI	Lysine	0.0367392	0.718077	0.8868
BMI	CCL4	0.0361735	0.72224	0.8868
BMI	Carnosine	-0.0348993	0.731645	0.887119
BMI	Lymphocytes	-0.0328291	0.74701	0.894568
BMI	CD8	0.0262942	0.79614	0.941775
BMI	CRP	-0.0233939	0.818215	0.950263
BMI	IL-10	-0.0222368	0.827062	0.950263
BMI	Glycylproline	-0.0197561	0.846103	0.950263
BMI	Ethanolamine	-0.0187348	0.853968	0.950263
BMI	IL-7	-0.017741	0.861636	0.950263
BMI	CCL17	-0.0176816	0.862094	0.950263
BMI	Ratio4_8	0.0120295	0.905928	0.963239
BMI	Alpha-aminobutyric acid	0.0115602	0.909582	0.963239
BMI	IL-18	-0.0111513	0.912767	0.963239
BMI	Anserine	-0.0110461	0.913587	0.963239
BMI	Isoleucine	0.0074674	0.941522	0.976387
BMI	Non_T	0.00687045	0.946189	0.976387
BMI	Arginine	0.00374936	0.970619	0.991053
BMI	Asparagine	-0.00144086	0.988707	0.998042
BMI	Homoserine	-0.000249775	0.998042	0.998042
sex_n	IL-8	0.354238	0.000241576	0.0234328
sex_n	Arginine	-0.32807	0.000716834	0.0347665
sex_n	Glutamic acid	0.285193	0.00350067	0.1123
sex_n	Galectin9	0.276912	0.00463091	0.1123
sex_n	Aspartic acid	0.227135	0.0210393	0.299366
sex_n	Phenylalanine	-0.226732	0.0212744	0.299366
sex_n	Methionine	-0.219996	0.0255558	0.299366
sex_n	Leucine	-0.219525	0.0258806	0.299366
sex_n	2-aminoadipic acid	-0.216874	0.0277762	0.299366
sex_n	Kynurenine	-0.211886	0.031664	0.307141
sex_n	Cystathionine	0.201273	0.0414814	0.357613
sex_n	CD4	0.198673	0.0442408	0.357613
sex_n	CCL4	0.186956	0.0586314	0.414007
sex_n	FASL	0.186146	0.0597536	0.414007
sex_n	S-Methylcysteine	0.176032	0.0752978	0.472902
sex_n	Isoleucine	-0.173617	0.0794538	0.472902
sex_n	Serotonine	-0.171701	0.0828797	0.472902
sex_n	Citrulline	0.154911	0.118184	0.554567
sex_n	IL-1beta	0.151571	0.126427	0.554567
sex_n	Proline	0.151249	0.127244	0.554567
sex_n	CCL17	0.150524	0.129098	0.554567
sex_n	Glutathione	-0.149638	0.131392	0.554567
sex_n	TNFa	0.150229	0.131783	0.554567
sex_n	Glutamine	-0.145753	0.141823	0.554567
sex_n	1-Methylhistidine	0.145354	0.14293	0.554567
sex_n	CRP	-0.138765	0.162144	0.593747
sex_n	O-Phosphoethanolamine	-0.1346	0.175242	0.593747
sex_n	Tryptophan	-0.133902	0.177514	0.593747
sex_n	T_Cells	0.13135	0.185992	0.593747
sex_n	CCL2	0.13058	0.190825	0.593747
sex_n	Serine	0.128705	0.19509	0.593747
sex_n	Homoserine	0.128481	0.195875	0.593747
sex_n	Asparagine	-0.124081	0.211755	0.597534
sex_n	3-aminoisobutyric acid	0.123056	0.215584	0.597534
sex_n	B-Cells	0.123051	0.215605	0.597534
sex_n	Methionine sulfone	0.119242	0.230259	0.620419
sex_n	Serotonine_Tryptophan	-0.113446	0.253875	0.648981
sex_n	Methionine sulfoxide	0.112663	0.257186	0.648981
sex_n	Glycine	0.110476	0.266596	0.648981
sex_n	Putrescine	-0.110242	0.267621	0.648981
sex_n	Histidine	0.107151	0.281349	0.660082
sex_n	Ethanolamine	0.106168	0.285809	0.660082
sex_n	IL-12p70	0.099122	0.319174	0.719997
sex_n	IL-6	-0.0961792	0.333823	0.73452
sex_n	IL-1RA	0.094815	0.340757	0.73452
sex_n	Anserine	-0.0921449	0.354588	0.735648
sex_n	Glycylproline	0.0917908	0.356448	0.735648
sex_n	4-hydroxylsine_lysine	0.0896486	0.36783	0.743324
sex_n	SDMA	0.0848567	0.394087	0.780131
sex_n	Valine	-0.0831022	0.403973	0.783707
sex_n	Homocitrulline	0.0785214	0.430464	0.810194
sex_n	ADMA	0.0778665	0.434331	0.810194
sex_n	Gamma-aminobutyric acid	0.0742738	0.455892	0.834368
sex_n	Monocytes	-0.0716833	0.4718	0.845619
sex_n	4-hydroxyproline	0.0704505	0.479474	0.845619
sex_n	IL-10	0.0643686	0.5183	0.89777
sex_n	Sarcosine	0.0601412	0.5462	0.929341
sex_n	sIL-2R	0.0563066	0.572125	0.929341
sex_n	NK_cells	-0.0551031	0.58038	0.929341
sex_n	Hydroxylysine	0.0542642	0.586165	0.929341
sex_n	Threonine	0.0539223	0.588531	0.929341
sex_n	Ratio4_8	0.0529815	0.595062	0.929341
sex_n	Lysine	-0.0517597	0.603593	0.929341
sex_n	Neutrophils	0.0497978	0.617403	0.935751
sex_n	N6,N6,N6 - Trimethyllysine	-0.0465328	0.640682	0.950514
sex_n	Gamma-glutamylglutamine	-0.0452905	0.649633	0.950514
sex_n	Tyrosine	-0.0420795	0.672999	0.950514
sex_n	Ornithine	-0.0418556	0.674641	0.950514
sex_n	Taurine	-0.0413809	0.678125	0.950514
sex_n	Leukocytes	0.0381697	0.701874	0.950514
sex_n	Alanine	-0.0366337	0.713338	0.950514
sex_n	CXCL10	-0.0364152	0.714974	0.950514
sex_n	IL-6Ra	0.0350653	0.725109	0.950514
sex_n	CCL3	0.0328551	0.741806	0.950514
sex_n	Saccharopine	0.0327166	0.742856	0.950514
sex_n	Glycylgylcine	-0.0323187	0.745877	0.950514
sex_n	Non_T	0.0304387	0.760199	0.950514
sex_n	Gamma-glutamylalanine	-0.0231288	0.816617	0.950514
sex_n	Kynurenine_Tryptophan	-0.0218095	0.826909	0.950514
sex_n	O-Acetylserine	-0.0205322	0.836902	0.950514
sex_n	CD163	0.01986	0.842171	0.950514
sex_n	3-Methoxytyramine	-0.0198224	0.842466	0.950514
sex_n	IL-18	0.0197756	0.842834	0.950514
sex_n	4-hydroxyproline_proline	0.019731	0.843183	0.950514
sex_n	CD206	0.0192632	0.846855	0.950514
sex_n	TCRgd	-0.01887	0.849945	0.950514
sex_n	CD8	0.0178711	0.857802	0.950514
sex_n	Carnosine	-0.0172722	0.86252	0.950514
sex_n	Ferritine	0.0150804	0.879826	0.950514
sex_n	Cysteine	0.0148156	0.88192	0.950514
sex_n	IL-7	0.0133609	0.893443	0.952351
sex_n	Homocysteine	-0.0117975	0.90585	0.955081
sex_n	IFN-G	0.00722453	0.942262	0.967686
sex_n	GMCSF	0.0068932	0.944906	0.967686
sex_n	Alpha-aminobutyric acid	-0.00555349	0.955601	0.967686
sex_n	Lymphocytes	-0.00528944	0.95771	0.967686
sex_n	GCSF	-0.00112716	0.990984	0.990984

## Sheet: Table S7
Table S7. Loadings of the PCA plot in Figure 1 and Figure S1.
variable	PC1	PC2
asymmetric dimethylarginine	0.170734	-0.189387
Anserine	0.0676537	0.0454652
Citrulline	0.154316	-0.128106
Cystathionine	0.0430883	-0.183837
Cysteine	0.115887	0.0566941
3-aminoisobutyric acid	0.105711	-0.141651
Ethanolamine	0.162797	0.0235241
Gamma-aminobutyric acid	0.175713	0.0974457
Gamma-glutamylglutamine	0.0322859	0.0875631
Gamma-glutamylalanine	0.11349	0.108519
Glutathione	-0.0483133	0.127604
Glycine	0.191651	0.106253
Glycylglycine	0.14291	-0.197947
Glycylproline	-0.0136119	-0.0205943
Homocitrulline	0.0797055	-0.246687
Homocysteine	0.115055	0.0583561
Hydroxylysine	0.169987	-0.169414
2-aminoadipic acid	0.119211	-0.136895
4-hydroxyproline	0.137146	-0.187724
L-Alanine	0.184419	0.142784
Alpha-aminobutyric acid	0.100521	0.150806
Arginine	0.108527	0.0414195
Asparagine	0.211532	0.134028
Aspartic acid	0.12176	-0.0192686
Carnosine	0.0974204	0.121189
Glutamic acid	0.175299	-0.0989746
Glutamine	0.0214835	0.140922
Histidine	0.18953	0.114606
Homoserine	0.16754	0.00396281
Isoleucine	0.15486	0.0778282
Kynurenine	0.0468312	-0.221285
Leucine	0.119653	0.115754
Lysine	0.218149	0.136106
Methionine	0.155848	0.0659993
Methionine-sulfoxide	0.139721	-0.192426
Phenylalanine	0.0122187	-0.0539276
Proline	0.229697	-0.0658331
Serine	0.189503	0.161613
Threonine	0.212194	0.135958
Tryptophan	0.0695237	0.206682
Tyrosine	0.150641	0.0752176
Valine	0.153739	0.0850867
Methionine-sulfone	0.0925013	-0.233034
N6-N6-N6-Trimethyl-lysine	0.123621	-0.250956
O-Acetylserine	0.141225	-0.0382769
O-Phosphoethanolamine	0.0526414	0.0820341
Ornithine	0.214552	0.0554731
Putrescine	0.126431	-0.0612694
S-Methylcysteine	0.075407	0.114965
Saccharopine	0.0482805	0.00132111
Sarcosine	0.167885	-0.0292555
symmetric dimethylarginine	0.072685	-0.217879
Serotonine	-0.0291817	0.138935
Taurine	0.0941144	0.10793
1-Methylhistidine	0.0791427	-0.246085
3-Methoxytyramine	-0.0212541	0.0559943

## Sheet: Table S8
Table S8. Significance values for each metabolite differentiating between ICU and ward patients,
using linear regression with adjustment for age, sex, BMI and weighting down by number of time points per patient.
P values were further corrected for multiple hypothesis using FDR.
The table corresponds with Figure 2 and document S2.
variable	ICU/ward	FC_median	fdr	p.val	t.val	Estimate	Std.Error
1-Methylhistidine	high	1.69009	0.000231581	6.17548e-05	4.33892	0.11555	0.026631
2-aminoadipic acid	high	1.96578	4.8167e-05	1.1239e-05	4.83179	0.05158	0.0106751
3-aminoisobutyric acid	none	0.940605	0.335142	0.206671	1.27785	0.0364565	0.0285297
3-Methoxytyramine	none	0.978917	0.505656	0.400388	-0.847502	-0.000440286	0.00051951
4-hydroxylsine/lysine	high	2.67046	3.28458e-14	5.4743e-16	11.3194	0.0445326	0.00393419
4-hydroxyproline	high	5.76558	6.18404e-12	4.8435e-13	9.40208	0.363036	0.0386124
4-hydroxyproline/proline	high	3.88407	6.18404e-12	5.15337e-13	9.38507	0.210852	0.0224668
ADMA	high	1.77866	2.57891e-06	4.46067e-07	5.72469	0.0180062	0.00314535
Alanine	none	0.921384	0.0603278	0.0251366	-2.30216	-0.0596393	0.0259058
Alpha-aminobutyric acid	low	0.616585	0.0563584	0.0225434	-2.34718	-0.0743111	0.0316597
Anserine	none	0.963331	0.738932	0.652724	0.452451	0.000697852	0.00154238
Arginine	none	0.964185	0.98753	0.971079	0.0364202	0.00106737	0.0293072
Asparagine	none	0.877025	0.443703	0.310592	-1.02342	-0.0186283	0.0182021
Aspartic acid	none	1.21468	0.10959	0.0511419	1.9938	0.024327	0.0122013
Carnosine	low	0.768167	0.0887516	0.0399382	-2.10429	-0.00435093	0.00206765
Citrulline	none	1.16005	0.218892	0.120391	1.57761	0.0226189	0.0143374
Cystathionine	none	3.07352	0.283711	0.16077	1.42166	0.0526393	0.0370265
Cysteine	none	0.941655	0.748081	0.673273	0.423927	0.0101661	0.0239808
Ethanolamine	none	1.0135	0.292273	0.175364	1.37287	0.0240161	0.0174933
Gamma-aminobutyric acid	none	0.924	0.385981	0.244455	-1.17652	-0.00578908	0.00492052
Gamma-glutamylalanine	low	0.623582	0.0699695	0.0303201	-2.22334	-0.0131855	0.00593048
Gamma-glutamylglutamine	none	0.818633	0.505656	0.390683	-0.865209	-0.00538	0.00621815
Glutamic acid	high	1.66785	5.87227e-06	1.17445e-06	5.46084	0.190906	0.034959
Glutamine	low	0.793425	0.00730089	0.00255531	-3.16125	-0.107211	0.033914
Glutathione	low	0.555963	0.0397887	0.0152523	-2.5046	-0.0664127	0.0265163
Glycine	none	0.832778	0.135674	0.0670673	-1.86818	-0.052803	0.0282644
Glycylglycine	high	1.45598	3.31018e-08	4.96527e-09	6.92713	0.0864526	0.0124803
Glycylproline	none	0.62207	0.44216	0.302143	-1.04163	-0.0146345	0.0140497
Histidine	none	0.96048	0.561296	0.467747	-0.731223	-0.00432448	0.00591403
Homocitrulline	high	3.61368	0.00111494	0.000334481	3.82648	0.0513302	0.0134145
Homocysteine	none	0.929938	0.135674	0.067837	-1.86278	-0.0378251	0.0203057
Homoserine	none	1.09403	0.398881	0.259273	1.13989	0.00522394	0.00458285
Hydroxylysine	high	2.47882	3.03804e-10	3.54437e-11	8.2404	0.0489439	0.0059395
Isoleucine	none	0.945143	0.860209	0.802862	0.250854	0.00766897	0.0305715
Kynurenine	high	1.61811	3.52548e-05	7.63854e-06	4.94101	0.0407938	0.00825617
Kynurenine/Tryptophan	high	2.81507	3.31018e-08	4.91599e-09	6.92978	0.0702976	0.0101443
Leucine	none	0.925231	0.600714	0.510607	-0.662202	-0.0100418	0.0151643
Lysine	none	0.864581	0.505656	0.406181	-0.837061	-0.0287581	0.034356
Methionine	none	0.99028	0.505656	0.412953	0.82497	0.0248497	0.030122
Methionine sulfone	high	6.49328	1.70944e-13	5.69814e-15	10.6436	0.134484	0.0126352
Methionine sulfoxide	high	2.6121	1.13144e-12	5.65721e-14	9.99621	0.0612108	0.00612341
N6,N6,N6 - Trimethyllysine	high	3.30193	9.32643e-12	9.32643e-13	9.22274	0.0543638	0.00589454
O-Acetylserine	none	0.717861	0.98753	0.98753	-0.0157003	-7.65019e-05	0.00487263
O-Phosphoethanolamine	none	0.888122	0.880043	0.836041	0.207944	0.0137411	0.0660807
Ornithine	none	1.04071	0.416239	0.277492	1.09684	0.0422754	0.038543
Phenylalanine	none	1.11157	0.292273	0.172613	1.38182	0.0376089	0.0272168
Proline	high	1.47448	0.00111494	0.000331736	3.82905	0.151003	0.0394362
Putrescine	none	1.04718	0.0383762	0.0140713	2.53633	0.0171183	0.00674924
Saccharopine	none	1.11152	0.622248	0.539281	0.617763	0.00175906	0.00284746
Sarcosine	none	1.15022	0.482746	0.354014	0.93473	0.0116022	0.0124123
SDMA	high	1.2654	0.00152259	0.000482154	3.71142	0.0181063	0.00487854
Serine	low	0.814056	0.00596446	0.00198815	-3.24717	-0.0954123	0.0293832
Serotonine	none	0.400458	0.140026	0.0723468	-1.83214	-0.0184851	0.0100893
Serotonine/Tryptophan	none	0.722412	0.792987	0.726905	-0.351033	-0.00295162	0.00840838
S-Methylcysteine	low	0.604102	0.000174881	4.37202e-05	-4.44048	-0.0606966	0.0136689
Taurine	none	0.770949	0.141016	0.0752085	-1.81352	-0.0738714	0.0407336
Threonine	none	0.865434	0.505656	0.397196	-0.853297	-0.0379917	0.0445235
Tryptophan	low	0.665002	2.57891e-06	4.72801e-07	-5.7089	-0.168572	0.029528
Tyrosine	none	1.00313	0.449076	0.321838	0.999691	0.042504	0.0425171
Valine	none	0.973182	0.93455	0.903399	0.12193	0.00347201	0.0284754

## Sheet: Table S9
Table S9. Linear regression significance values and estimates for each metabolite differentiating between IL-6 groups. corresponds with Figure 3 and document S3.
normal (<8pg/mL), n=18; low (8-20), n=34; medium (21-45), n=32; high (>45) n=19
comparison:	IL-6 normal vs low											IL-6 low vs high											IL-6 normal vs high											IL-6 normal vs medium											IL-6 low vs medium
variable	Estimate	Std.Error	DF	t.val	p.val	IL-6_level1	IL-6_level2	fdr	median_level1	median_level2	FC_raw	Estimate	Std.Error	DF	t.val	p.val	IL-6_level1	IL-6_level2	fdr	median_level1	median_level2	FC_raw	Estimate	Std.Error	DF	t.val	p.val	IL-6_level1	IL-6_level2	fdr	median_level1	median_level2	FC_raw	Estimate	Std.Error	DF	t.val	p.val	IL-6_level1	IL-6_level2	fdr	median_level1	median_level2	FC_raw	Estimate	Std.Error	DF	t.val	p.val
asymmetric dimethylarginine	-0.00394605	0.00242022	43	-1.63045	0.11031	normal	low	0.234981	0.000275785	0.000206045	0.747125	0.00773331	0.00338594	46	2.28395	0.0270387	low	high	0.0869102	0.000206045	0.00028565	1.38634	0.00635301	0.0042779	30	1.48508	0.147957	normal	high	0.284836	0.000275785	0.00028565	1.03577	0.00527905	0.0043201	43	1.22197	0.228374	normal	medium	0.391499	0.000275785	0.000269111	0.975801	0.00727717	0.00302419	59	2.40632	0.0192648
Anserine	-0.0034474	0.0020225	43	-1.70452	0.0954998	normal	low	0.209634	0.00035655	0.000302645	0.848816	-0.000698503	0.00217583	46	-0.321028	0.749643	low	high	0.876206	0.000302645	0.000295811	0.977416	-0.00389639	0.00210569	30	-1.85041	0.0741257	normal	high	0.174591	0.00035655	0.000295811	0.829646	-0.00465716	0.00133469	43	-3.48931	0.00113136	normal	medium	0.0123421	0.00035655	0.000295224	0.828002	-0.00154603	0.00150219	59	-1.02919	0.307593
Citrulline	-0.0400948	0.0125645	43	-3.19112	0.00264769	normal	low	0.0202802	0.115113	0.0964887	0.838211	0.0139548	0.0154523	46	0.903092	0.371182	low	high	0.582863	0.0964887	0.104536	1.0834	-0.0195463	0.0217592	30	-0.8983	0.376179	normal	high	0.582863	0.115113	0.104536	0.908115	-0.0249238	0.016292	43	-1.52982	0.133385	normal	medium	0.263839	0.115113	0.109689	0.952887	0.0138738	0.010744	59	1.2913	0.201636
Cystathionine	0.0710355	0.0441931	43	1.60739	0.115288	normal	low	0.241301	0.00927125	0.0171014	1.84456	0.0749622	0.0357723	46	2.09553	0.041656	low	high	0.115149	0.0171014	0.0679508	3.9734	0.161004	0.0461457	30	3.48904	0.00152038	normal	high	0.0130031	0.00927125	0.0679508	7.3292	0.0357363	0.0372388	43	0.959654	0.342595	normal	medium	0.553068	0.00927125	0.0320602	3.45803	0.00279031	0.0336471	59	0.0829288	0.934189
Cysteine	-0.0515815	0.0198111	43	-2.60366	0.0126096	normal	low	0.054646	1.44507	1.32123	0.9143	-0.0206549	0.0249849	46	-0.826697	0.412676	low	high	0.614891	1.32123	1.1384	0.86162	-0.0756792	0.0313408	30	-2.41472	0.0220528	normal	high	0.0763652	1.44507	1.1384	0.787779	-0.0415971	0.02399	43	-1.73394	0.0900947	normal	medium	0.201454	1.44507	1.37075	0.948569	0.00813214	0.0188375	59	0.4317	0.667533
3-aminoisobutyric acid	-0.0127817	0.021191	43	-0.603167	0.549566	normal	low	0.727367	0.0240475	0.0321939	1.33877	-0.0159496	0.022439	46	-0.710795	0.4808	low	high	0.668293	0.0321939	0.0291768	0.906283	-0.0210961	0.0326994	30	-0.645152	0.523732	normal	high	0.703521	0.0240475	0.0291768	1.2133	0.0143957	0.0401938	43	0.358158	0.721977	normal	medium	0.855178	0.0240475	0.0332899	1.38434	0.0219061	0.0271621	59	0.806497	0.423196
Ethanolamine	-0.0281132	0.01753	43	-1.60372	0.116097	normal	low	0.241359	0.363736	0.324695	0.892668	0.00682754	0.0192099	46	0.355418	0.723901	low	high	0.855178	0.324695	0.308631	0.950524	-0.0172064	0.0243324	30	-0.707138	0.484938	normal	high	0.671452	0.363736	0.308631	0.848503	0.00678961	0.018985	43	0.357631	0.722369	normal	medium	0.855178	0.363736	0.35986	0.989345	0.0303443	0.0153235	59	1.98025	0.0523447
Gamma-aminobutyric acid	-0.00829185	0.00634961	43	-1.30588	0.198536	normal	low	0.345279	0.00458713	0.00318167	0.693608	-0.0160176	0.00570425	46	-2.80801	0.00729035	low	high	0.0397655	0.00318167	0.00245838	0.772669	-0.0234531	0.00682509	30	-3.43631	0.00174804	normal	high	0.0139843	0.00458713	0.00245838	0.535929	-0.0087419	0.00648429	43	-1.34817	0.184664	normal	medium	0.329104	0.00458713	0.00325024	0.708557	-0.000841668	0.00491915	59	-0.1711	0.86473
Gamma-glutamylglutamine	-0.0140186	0.00774836	43	-1.80924	0.0774081	normal	low	0.178634	0.00205164	0.00147489	0.718886	-0.00530278	0.00595903	46	-0.889874	0.378164	low	high	0.582863	0.00147489	0.00129447	0.87767	-0.0176053	0.00697663	30	-2.52347	0.0171516	normal	high	0.066812	0.00205164	0.00129447	0.630945	-0.0215667	0.00711217	43	-3.03236	0.00410169	normal	medium	0.0283963	0.00205164	0.00118877	0.579425	-0.00818846	0.0051521	59	-1.58934	0.117327
Gamma-glutamylalanine	-0.00666102	0.00714804	43	-0.931867	0.356608	normal	low	0.56839	0.00246722	0.00237481	0.962542	-0.0149765	0.00594886	46	-2.51755	0.0153636	low	high	0.0628512	0.00237481	0.00135988	0.572627	-0.0202853	0.00811582	30	-2.49948	0.0181376	normal	high	0.0694633	0.00246722	0.00135988	0.551178	-0.0164739	0.00730338	43	-2.25565	0.0292352	normal	medium	0.0930863	0.00246722	0.00180147	0.730159	-0.0115586	0.00499882	59	-2.31226	0.0242717
Glutathione	-0.0386327	0.0337969	43	-1.14308	0.259328	normal	low	0.434224	0.063786	0.0623828	0.978001	-0.0582466	0.0283782	46	-2.05251	0.0458347	low	high	0.124064	0.0623828	0.0437746	0.701709	-0.0986612	0.0221836	30	-4.44748	0.000110276	normal	high	0.00294979	0.063786	0.0437746	0.686272	-0.0635326	0.0299838	43	-2.1189	0.0399146	normal	medium	0.11226	0.063786	0.0565651	0.886794	-0.0200663	0.0265896	59	-0.754668	0.45345
Glycine	-0.0749377	0.0373265	43	-2.00763	0.0509933	normal	low	0.134982	2.62304	2.10656	0.803097	-0.101097	0.0292099	46	-3.46107	0.00117238	low	high	0.0124134	2.10656	1.69737	0.805756	-0.14553	0.032826	30	-4.43337	0.000114714	normal	high	0.00294979	2.62304	1.69737	0.6471	-0.0797014	0.0305482	43	-2.60904	0.0124404	normal	medium	0.054646	2.62304	1.96443	0.748914	-0.0134056	0.0255438	59	-0.524808	0.601683
Glycylglycine	-0.00966279	0.0129003	43	-0.749034	0.457915	normal	low	0.646468	0.226229	0.209492	0.926018	0.0625593	0.0141272	46	4.4283	5.81e-05	low	high	0.00232531	0.209492	0.287553	1.37262	0.0616104	0.0165158	30	3.73038	0.000796499	normal	high	0.0102407	0.226229	0.287553	1.27107	0.0509214	0.019591	43	2.59923	0.0127507	normal	medium	0.054646	0.226229	0.258673	1.14341	0.0518959	0.0146117	59	3.55166	0.000759869
Glycylproline	-0.0234924	0.020383	43	-1.15255	0.255462	normal	low	0.429748	0.00337781	0.00117216	0.347019	0.0157574	0.0180043	46	0.875201	0.386012	low	high	0.588831	0.00117216	0.00236961	2.02157	-0.00982796	0.0195222	30	-0.503424	0.618343	normal	high	0.782107	0.00337781	0.00236961	0.701523	0.0119713	0.0202549	43	0.591031	0.557594	normal	medium	0.729941	0.00337781	0.00342237	1.01319	0.0425324	0.0160031	59	2.65776	0.0101064
Homocitrulline	-0.0118106	0.0126084	43	-0.936729	0.35413	normal	low	0.56839	0.00155646	0.0015827	1.01685	0.0312683	0.0112443	46	2.78082	0.0078322	low	high	0.0420835	0.0015827	0.00565401	3.57239	0.0259047	0.0177023	30	1.46335	0.153771	normal	high	0.287612	0.00155646	0.00565401	3.6326	0.0161969	0.0191671	43	0.84504	0.402766	normal	medium	0.606677	0.00155646	0.00304022	1.95329	0.0300628	0.012122	59	2.48002	0.0160115
Homocysteine	-0.0201876	0.0270944	43	-0.745085	0.460273	normal	low	0.647259	0.481007	0.403783	0.839454	-0.042264	0.0231338	46	-1.82694	0.0742013	low	high	0.174591	0.403783	0.364065	0.901634	-0.0641688	0.0285089	30	-2.25084	0.0318803	normal	high	0.0960502	0.481007	0.364065	0.75688	-0.0417793	0.0276773	43	-1.50952	0.138481	normal	medium	0.270941	0.481007	0.373128	0.775721	-0.0141476	0.0207701	59	-0.681151	0.498441
Hydroxylysine	0.00217394	0.00597089	43	0.36409	0.717575	normal	low	0.855178	0.00475108	0.00464202	0.977046	0.0203405	0.00822743	46	2.47228	0.0171846	low	high	0.066812	0.00464202	0.00646537	1.39279	0.0245442	0.011065	30	2.21819	0.0342569	normal	high	0.0988925	0.00475108	0.00646537	1.36082	0.0224363	0.0116417	43	1.92723	0.0605742	normal	medium	0.154658	0.00475108	0.00538643	1.13373	0.0189429	0.00796428	59	2.37849	0.0206402
2-aminoadipic acid	-0.00305854	0.00946965	43	-0.322983	0.748273	normal	low	0.876206	0.0117053	0.0112219	0.958702	0.0560571	0.0100765	46	5.56314	1.3e-06	low	high	0.000234155	0.0112219	0.0219046	1.95195	0.0431313	0.0139907	30	3.08285	0.00437111	normal	high	0.0296906	0.0117053	0.0219046	1.87134	0.0201429	0.0140779	43	1.43082	0.159708	normal	medium	0.290379	0.0117053	0.0138905	1.18669	0.0269427	0.00988908	59	2.72449	0.00846045
4-hydroxyproline	-0.0379624	0.0234502	43	-1.61885	0.112792	normal	low	0.237457	0.130345	0.0942104	0.722777	0.153165	0.0453124	46	3.3802	0.00148518	low	high	0.0130031	0.0942104	0.127779	1.35632	0.133456	0.0601729	30	2.21787	0.0342803	normal	high	0.0988925	0.130345	0.127779	0.980315	0.187382	0.0790567	43	2.37022	0.022333	normal	medium	0.0763652	0.130345	0.134251	1.02996	0.180685	0.0535649	59	3.3732	0.00131727
L-Alanine	-0.0493655	0.0320485	43	-1.54033	0.130806	normal	low	0.260167	3.58782	2.94343	0.820396	-0.0792258	0.0301447	46	-2.62818	0.0116283	low	high	0.053145	2.94343	2.5084	0.852202	-0.126956	0.0345948	30	-3.6698	0.000937893	normal	high	0.0112547	3.58782	2.5084	0.699143	-0.0579875	0.0276512	43	-2.0971	0.0419014	normal	medium	0.115149	3.58782	3.06807	0.855137	-0.0150015	0.0229886	59	-0.652561	0.516574
Alpha-aminobutyric acid	0.0168479	0.0335743	43	0.501808	0.618362	normal	low	0.782107	0.463061	0.51429	1.11063	-0.0917639	0.032109	46	-2.85789	0.00638573	low	high	0.0370784	0.51429	0.341197	0.663432	-0.0893142	0.0379451	30	-2.35377	0.0253295	normal	high	0.0828964	0.463061	0.341197	0.736829	-0.0696654	0.0367489	43	-1.89571	0.0647318	normal	medium	0.158527	0.463061	0.352723	0.76172	-0.0631379	0.0287481	59	-2.19625	0.0320167
Arginine	-0.0510543	0.033127	43	-1.54117	0.130603	normal	low	0.260167	0.592386	0.513904	0.867515	-0.0583187	0.0317035	46	-1.8395	0.0722999	low	high	0.172371	0.513904	0.458933	0.893034	-0.0881265	0.0387457	30	-2.27448	0.030253	normal	high	0.0930863	0.592386	0.458933	0.77472	-0.0216416	0.0387454	43	-0.55856	0.579359	normal	medium	0.75025	0.592386	0.537464	0.907287	0.00754606	0.0297407	59	0.253728	0.800588
Asparagine	-0.0398113	0.0196909	43	-2.02181	0.0494466	normal	low	0.132518	0.772597	0.669107	0.866049	-0.0361794	0.0161318	46	-2.24274	0.0297741	low	high	0.0930863	0.669107	0.570799	0.853076	-0.0656964	0.0210121	30	-3.12659	0.00390999	normal	high	0.0281519	0.772597	0.570799	0.738805	-0.045069	0.0231156	43	-1.94972	0.0577496	normal	medium	0.148499	0.772597	0.635324	0.822323	-0.0073918	0.0171749	59	-0.430383	0.668485
Aspartic acid	-0.0121711	0.0174119	43	-0.699009	0.48831	normal	low	0.672567	0.16182	0.143559	0.887154	0.0318582	0.0143698	46	2.21703	0.0316032	low	high	0.0960502	0.143559	0.185842	1.29453	0.0176749	0.021161	30	0.83526	0.410174	normal	high	0.614891	0.16182	0.185842	1.14845	0.00694853	0.0192747	43	0.3605	0.720238	normal	medium	0.855178	0.16182	0.163861	1.01261	0.0287725	0.0131844	59	2.18232	0.0330795
Carnosine	-0.0050534	0.00279153	43	-1.81026	0.0772468	normal	low	0.178634	0.000511593	0.000423449	0.827708	-0.00446662	0.00260563	46	-1.71422	0.0932198	low	high	0.207155	0.000423449	0.000353333	0.834417	-0.00906539	0.0033038	30	-2.74393	0.0101482	normal	high	0.0493698	0.000511593	0.000353333	0.690653	-0.00616548	0.00255542	43	-2.41271	0.0201714	normal	medium	0.0733506	0.000511593	0.000413995	0.809227	-0.00052159	0.00192977	59	-0.270286	0.787884
Glutamic acid	0.0815354	0.0452044	43	1.8037	0.0782865	normal	low	0.17951	2.12842	2.17786	1.02323	0.0492345	0.0478111	46	1.02977	0.308501	low	high	0.50482	2.17786	2.45342	1.12653	0.127146	0.0529604	30	2.40078	0.022766	normal	high	0.0765957	2.12842	2.45342	1.15269	0.13688	0.0578195	43	2.36736	0.0224853	normal	medium	0.0763652	2.12842	2.28723	1.07461	0.0509007	0.0434806	59	1.17065	0.246445
Glutamine	-0.182288	0.0316035	43	-5.76796	7.95e-07	normal	low	0.000234155	10.6379	8.69954	0.817788	-0.00692573	0.0333325	46	-0.207777	0.83632	low	high	0.909593	8.69954	8.60364	0.988975	-0.165264	0.0417945	30	-3.9542	0.000433001	normal	high	0.00649501	10.6379	8.60364	0.808773	-0.189502	0.0457181	43	-4.14502	0.000156487	normal	medium	0.00331385	10.6379	8.71529	0.819269	-0.0181427	0.0307485	59	-0.590035	0.55742
Histidine	-0.0149405	0.00564831	43	-2.64513	0.011357	normal	low	0.0530976	0.0338164	0.0287765	0.850962	-0.00211955	0.0049741	46	-0.426117	0.67201	low	high	0.822869	0.0287765	0.0288167	1.0014	-0.0145333	0.0057654	30	-2.52078	0.0172598	normal	high	0.066812	0.0338164	0.0288167	0.85215	-0.0106439	0.00726352	43	-1.46539	0.15009	normal	medium	0.285606	0.0338164	0.0306955	0.90771	0.00194686	0.00540996	59	0.359866	0.720232
Homoserine	-0.00044886	0.00600469	43	-0.0747515	0.940759	normal	low	0.970411	0.0035921	0.00350727	0.976386	0.00217882	0.00491737	46	0.443086	0.65978	low	high	0.818488	0.00350727	0.00373175	1.064	0.00280435	0.0052743	30	0.5317	0.598849	normal	high	0.768106	0.0035921	0.00373175	1.03888	8.33e-05	0.00498475	43	0.016707	0.986748	normal	medium	0.99226	0.0035921	0.00346065	0.963408	0.00171439	0.00425193	59	0.403203	0.688256
Isoleucine	-0.0102462	0.0288844	43	-0.35473	0.724526	normal	low	0.855178	3.80866	3.57475	0.938584	-0.00057853	0.0313884	46	-0.0184313	0.985374	low	high	0.99226	3.57475	3.36082	0.940155	-0.0246308	0.0373491	30	-0.659474	0.514623	normal	high	0.696482	3.80866	3.36082	0.882414	-0.00346564	0.0406094	43	-0.0853409	0.932386	normal	medium	0.970411	3.80866	3.42303	0.89875	0.020647	0.0301107	59	0.685704	0.495585
Kynurenine	0.0168338	0.00699665	43	2.40598	0.0205005	normal	low	0.0735003	0.0101791	0.0140436	1.37966	0.0302153	0.00900104	46	3.35687	0.00158927	low	high	0.0130031	0.0140436	0.0189853	1.35188	0.0518157	0.0128818	30	4.02239	0.000359047	normal	high	0.00598104	0.0101791	0.0189853	1.86514	0.0253066	0.00964193	43	2.62464	0.0119609	normal	medium	0.053824	0.0101791	0.0154353	1.51638	0.0108121	0.00679364	59	1.5915	0.116842
Leucine	0.000687136	0.0165694	43	0.0414702	0.967113	normal	low	0.983505	1.38188	1.36696	0.989204	-0.00206618	0.0181334	46	-0.113943	0.909779	low	high	0.966118	1.36696	1.27455	0.932399	-0.0161158	0.0195472	30	-0.824458	0.416187	normal	high	0.614891	1.38188	1.27455	0.922332	-0.0105432	0.019459	43	-0.541819	0.59074	normal	medium	0.762245	1.38188	1.2844	0.929464	0.00118195	0.0156895	59	0.0753336	0.940204
Lysine	-0.0892341	0.0346584	43	-2.57467	0.013559	normal	low	0.0574263	2.60155	1.98388	0.762576	-0.0651797	0.0328368	46	-1.98496	0.0531309	low	high	0.137605	1.98388	1.74398	0.879072	-0.148153	0.032977	30	-4.49262	9.72e-05	normal	high	0.00294712	2.60155	1.74398	0.67036	-0.104212	0.0361118	43	-2.8858	0.00608232	normal	medium	0.0370784	2.60155	2.06579	0.794061	-0.0181706	0.0296036	59	-0.613796	0.541709
Methionine	-0.0428299	0.0286718	43	-1.4938	0.142531	normal	low	0.275866	1.2747	1.10589	0.867569	-0.0013465	0.0316344	46	-0.0425645	0.966233	low	high	0.983505	1.10589	1.05772	0.956437	-0.0365064	0.0371243	30	-0.983355	0.333298	normal	high	0.540483	1.2747	1.05772	0.829775	-0.0221241	0.0359679	43	-0.615108	0.541725	normal	medium	0.7223	1.2747	1.20706	0.946931	0.0197579	0.0284087	59	0.695489	0.48948
Methionine-sulfoxide	-0.0028409	0.00391458	43	-0.725724	0.47194	normal	low	0.65852	0.00661841	0.00653358	0.987183	0.0388532	0.00745033	46	5.21496	4.26e-06	low	high	0.000383259	0.00653358	0.0105025	1.60747	0.0369708	0.0105983	30	3.48836	0.00152313	normal	high	0.0130031	0.00661841	0.0105025	1.58686	0.0360607	0.0126629	43	2.84774	0.00672644	normal	medium	0.0382808	0.00661841	0.0082509	1.24666	0.0325426	0.00872256	59	3.73086	0.000430816
Phenylalanine	0.0358027	0.0267929	43	1.33627	0.188488	normal	low	0.331004	6.14707	6.51955	1.0606	0.10696	0.0311465	46	3.4341	0.00126896	low	high	0.0128167	6.51955	7.73627	1.18663	0.132223	0.0364911	30	3.62342	0.00106236	normal	high	0.0120743	6.14707	7.73627	1.25853	0.0646121	0.0272127	43	2.37434	0.0221147	normal	medium	0.0763652	6.14707	6.83416	1.11178	0.0451517	0.023688	59	1.9061	0.0615126
Proline	-0.100104	0.0342291	43	-2.92455	0.00548606	normal	low	0.0346488	2.13304	1.54889	0.726145	0.0691451	0.0343033	46	2.0157	0.0496944	low	high	0.132518	1.54889	1.96	1.26542	-0.012818	0.0413207	30	-0.310208	0.758548	normal	high	0.883745	2.13304	1.96	0.918875	0.000122875	0.0534667	43	0.00229816	0.998177	normal	medium	0.998177	2.13304	1.76514	0.827525	0.0779513	0.0371775	59	2.09673	0.0403136
Serine	-0.0693333	0.0288956	43	-2.39944	0.0208251	normal	low	0.0735003	3.16134	2.56641	0.81181	-0.0905318	0.0306821	46	-2.95064	0.00497488	low	high	0.0319813	2.56641	2.21113	0.861565	-0.15108	0.0352898	30	-4.28113	0.000175431	normal	high	0.00350861	3.16134	2.21113	0.699427	-0.0962851	0.0302925	43	-3.17851	0.0027425	normal	medium	0.0205688	3.16134	2.54482	0.80498	-0.0259649	0.0259633	59	-1.00006	0.321364
Threonine	-0.139758	0.046039	43	-3.03565	0.00406508	normal	low	0.0283963	4.22352	2.90289	0.687317	-0.0785193	0.0417645	46	-1.88005	0.0664425	low	high	0.161617	2.90289	2.57232	0.886123	-0.204666	0.0410083	30	-4.99084	2.39e-05	normal	high	0.00143444	4.22352	2.57232	0.609047	-0.131981	0.0500943	43	-2.63465	0.0116624	normal	medium	0.053145	4.22352	3.23078	0.764951	0.00432703	0.0404945	59	0.106855	0.915267
Tryptophan	-0.0747727	0.03469	43	-2.15545	0.0367673	normal	low	0.105049	2.46384	1.8608	0.755244	-0.114874	0.0400867	46	-2.86563	0.00625505	low	high	0.0370784	1.8608	1.48293	0.796935	-0.198849	0.0520914	30	-3.81731	0.000629245	normal	high	0.00871262	2.46384	1.48293	0.60188	-0.13263	0.0389442	43	-3.40564	0.00144127	normal	medium	0.0130031	2.46384	1.69102	0.686334	-0.041704	0.03017	59	-1.3823	0.172091
Tyrosine	-0.0946817	0.0388025	43	-2.44009	0.0188804	normal	low	0.0707687	10.1282	8.80145	0.869008	0.0696991	0.0465193	46	1.49828	0.140891	low	high	0.274167	8.80145	8.54752	0.971149	-0.044965	0.0483536	30	-0.92992	0.359836	normal	high	0.56839	10.1282	8.54752	0.843936	-0.0517702	0.0437529	43	-1.18324	0.243214	normal	medium	0.413004	10.1282	9.32588	0.920788	0.0567798	0.036255	59	1.56612	0.122668
Valine	-0.0132917	0.0270668	43	-0.49107	0.625874	normal	low	0.787814	6.87873	6.65793	0.967901	0.0112119	0.0276424	46	0.405603	0.686914	low	high	0.837068	6.65793	6.47579	0.972643	-0.0263494	0.0322472	30	-0.817106	0.42031	normal	high	0.615088	6.87873	6.47579	0.941422	-0.0268236	0.0325791	43	-0.823339	0.414858	normal	medium	0.614891	6.87873	6.29069	0.914512	0.00384132	0.0248278	59	0.154719	0.877571
Methionine-sulfone	-0.00231578	0.00773881	43	-0.299242	0.766197	normal	low	0.889777	0.00243892	0.00255163	1.04621	0.0702253	0.0168058	46	4.17863	0.000129685	low	high	0.00311244	0.00255163	0.00584194	2.28949	0.0695961	0.0251868	30	2.76319	0.00968447	normal	high	0.0491044	0.00243892	0.00584194	2.3953	0.0796067	0.0266943	43	2.98216	0.00469952	normal	medium	0.0309374	0.00243892	0.00527492	2.16281	0.0718259	0.017676	59	4.06348	0.000144844
N6-N6-N6-Trimethyl-lysine	-0.00163515	0.00432712	43	-0.377885	0.707375	normal	low	0.855178	0.00132883	0.00134312	1.01076	0.0312734	0.00582577	46	5.36811	2.53e-06	low	high	0.0003038	0.00134312	0.00373669	2.78209	0.0331931	0.00817159	30	4.06201	0.000321921	normal	high	0.00579459	0.00132883	0.00373669	2.81202	0.0271864	0.0100098	43	2.71598	0.0094785	normal	medium	0.049084	0.00132883	0.00217134	1.63403	0.0260187	0.0067374	59	3.86184	0.00028201
O-Acetylserine	-0.0133705	0.00470774	43	-2.84011	0.00686295	normal	low	0.0382808	0.00091999	0.000604005	0.656534	-0.00607822	0.00420222	46	-1.44643	0.154836	low	high	0.287612	0.000604005	0.000507275	0.839854	-0.0146397	0.00479668	30	-3.05204	0.00472654	normal	high	0.0309374	0.00091999	0.000507275	0.551392	-0.0114299	0.00531364	43	-2.15105	0.0371345	normal	medium	0.105263	0.00091999	0.000618611	0.67241	-0.000878693	0.00387059	59	-0.227018	0.821195
O-Phosphoethanolamine	-0.0790811	0.0853264	43	-0.926807	0.3592	normal	low	0.56839	3.58281	2.94751	0.822681	-0.100194	0.0685841	46	-1.46089	0.150842	low	high	0.285606	2.94751	2.72793	0.925505	-0.144112	0.0879505	30	-1.63856	0.111752	normal	high	0.236652	3.58281	2.72793	0.761396	-0.0671704	0.08243	43	-0.814877	0.419633	normal	medium	0.615088	3.58281	3.0065	0.839147	-0.0137025	0.0566678	59	-0.241804	0.809771
Ornithine	-0.0741468	0.0357197	43	-2.0758	0.043927	normal	low	0.119801	2.70758	2.259	0.834322	0.026967	0.0367349	46	0.734097	0.466615	low	high	0.653624	2.259	2.33268	1.03262	-0.0635463	0.0438245	30	-1.45002	0.157428	normal	high	0.289154	2.70758	2.33268	0.861536	-0.0577261	0.0438923	43	-1.31517	0.195422	normal	medium	0.341513	2.70758	2.26769	0.837531	0.0197276	0.0325139	59	0.606742	0.54635
Putrescine	-0.0133807	0.0070165	43	-1.90704	0.0632105	normal	low	0.155862	0.00314227	0.00241824	0.769584	0.000430315	0.00831445	46	0.0517551	0.958948	low	high	0.980742	0.00241824	0.00198154	0.819416	-0.00844313	0.0106791	30	-0.790621	0.435371	normal	high	0.626934	0.00314227	0.00198154	0.63061	0.000738683	0.00778078	43	0.0949369	0.924806	normal	medium	0.96782	0.00314227	0.00271174	0.862988	0.00999144	0.00589474	59	1.69498	0.0953522
S-Methylcysteine	-0.0146385	0.0163411	43	-0.895807	0.375343	normal	low	0.582863	0.1012	0.0923777	0.912827	-0.0718481	0.0140338	46	-5.11965	5.88e-06	low	high	0.000423142	0.0923777	0.0559503	0.605668	-0.0707042	0.0152959	30	-4.62241	6.75e-05	normal	high	0.00243064	0.1012	0.0559503	0.552871	-0.0579041	0.0134857	43	-4.29374	9.82e-05	normal	medium	0.00294712	0.1012	0.0788763	0.779414	-0.0415329	0.0120727	59	-3.44024	0.00107328
Saccharopine	-0.00842131	0.00334846	43	-2.51498	0.0157229	normal	low	0.0635982	0.000206228	0.00013192	0.639682	0.00216816	0.00281756	46	0.769516	0.44552	low	high	0.636458	0.00013192	0.000165958	1.25802	-0.00471969	0.00303712	30	-1.554	0.130672	normal	high	0.260167	0.000206228	0.000165958	0.804732	-0.00787387	0.00306393	43	-2.56986	0.0137229	normal	medium	0.0574447	0.000206228	0.000135071	0.654959	-0.000632012	0.00235864	59	-0.267956	0.789668
Sarcosine	-0.0114069	0.0141869	43	-0.804047	0.425793	normal	low	0.618086	0.111254	0.0906978	0.815233	0.00417834	0.0143104	46	0.29198	0.771615	low	high	0.890325	0.0906978	0.0957295	1.05548	-0.0070087	0.013955	30	-0.502237	0.619168	normal	high	0.782107	0.111254	0.0957295	0.86046	0.00112376	0.014353	43	0.0782944	0.937957	normal	medium	0.970411	0.111254	0.106005	0.952821	0.0145433	0.0121291	59	1.19904	0.235306
symmetric dimethylarginine	-0.000974447	0.00464618	43	-0.209731	0.834868	normal	low	0.909593	0.000946067	0.00100508	1.06238	0.006492	0.00454069	46	1.42974	0.159549	low	high	0.290379	0.00100508	0.00126004	1.25367	0.00889622	0.00628206	30	1.41613	0.167037	normal	high	0.302177	0.000946067	0.00126004	1.33187	0.00883435	0.00683423	43	1.29266	0.203031	normal	medium	0.349718	0.000946067	0.00127955	1.35249	0.00850493	0.00458511	59	1.8549	0.0686091
Serotonine	-0.0276728	0.0106334	43	-2.60244	0.0126482	normal	low	0.054646	0.00215704	0.00151355	0.701679	-0.00901269	0.00974727	46	-0.924637	0.35998	low	high	0.56839	0.00151355	0.000938843	0.620291	-0.0396462	0.0098723	30	-4.0159	0.000365508	normal	high	0.00598104	0.00215704	0.000938843	0.435245	-0.0303763	0.0111953	43	-2.7133	0.00954411	normal	medium	0.049084	0.00215704	0.000993269	0.460477	-0.00475555	0.00905945	59	-0.524928	0.601601
Taurine	-0.0679895	0.050641	43	-1.34258	0.186454	normal	low	0.330657	1.41595	0.959448	0.677598	-0.0777092	0.0447254	46	-1.73747	0.0889954	low	high	0.20024	0.959448	0.886686	0.924163	-0.127754	0.0561294	30	-2.27607	0.0301467	normal	high	0.0930863	1.41595	0.886686	0.626211	-0.0853072	0.0478617	43	-1.78237	0.0817511	normal	medium	0.185097	1.41595	1.02435	0.723433	-0.00741306	0.0356651	59	-0.207852	0.83606
1-Methylhistidine	0.00636472	0.0245343	43	0.259422	0.796548	normal	low	0.897855	0.171102	0.196088	1.14603	0.0521851	0.0194618	46	2.68141	0.0101455	low	high	0.0493698	0.196088	0.286827	1.46275	0.0699461	0.0315483	30	2.21711	0.0343377	normal	high	0.0988925	0.171102	0.286827	1.67635	0.0672704	0.0404194	43	1.66431	0.103322	normal	medium	0.22273	0.171102	0.264001	1.54295	0.0624657	0.0259149	59	2.41042	0.0190695
3-Methoxytyramine	0.000274049	0.000812026	43	0.337488	0.737391	normal	low	0.867519	0.000294552	0.000295261	1.00241	-0.00153431	0.000657866	46	-2.33226	0.0241187	low	high	0.0801635	0.000295261	0.000272534	0.92303	-0.00145598	0.000850309	30	-1.71229	0.0971623	normal	high	0.211991	0.000294552	0.000272534	0.925252	-9.95e-05	0.000870409	43	-0.114348	0.909494	normal	medium	0.966118	0.000294552	0.000287701	0.976743	-6.19e-05	0.000617049	59	-0.100238	0.920495
Hydroxylysine/lysine	0.0105051	0.00393879	43	2.66708	0.0107414	normal	low	0.0508802	0.00203381	0.00212889	1.04675	0.0253807	0.00683551	46	3.71306	0.00055204	low	high	0.00794937	0.00212889	0.00419611	1.97103	0.0371533	0.0100241	30	3.70639	0.000849831	normal	high	0.0105496	0.00203381	0.00419611	2.06318	0.0281008	0.00832756	43	3.37443	0.00157638	normal	medium	0.0130031	0.00203381	0.00268338	1.31939	0.0168152	0.00558646	59	3.00999	0.0038398
4-hydroxyproline/proline	-0.000484839	0.0166265	43	-0.0291606	0.976871	normal	low	0.99063	0.0573198	0.0640015	1.11657	0.0915626	0.02867	46	3.19367	0.00253606	low	high	0.0198475	0.0640015	0.0990997	1.5484	0.101543	0.0388563	30	2.6133	0.0138828	normal	high	0.0574459	0.0573198	0.0990997	1.72889	0.127286	0.0448599	43	2.83742	0.00691182	normal	medium	0.0382808	0.0573198	0.091478	1.59592	0.103513	0.030677	59	3.37427	0.00131299
Kyn/Trp	0.0226497	0.00784103	43	2.88861	0.00603717	normal	low	0.0370784	0.00439186	0.0069111	1.57362	0.0529319	0.0117181	46	4.51712	4.35e-05	low	high	0.00223899	0.0069111	0.0160336	2.31998	0.0824003	0.0174913	30	4.71093	5.26e-05	normal	high	0.00232531	0.00439186	0.0160336	3.65076	0.0430025	0.0125866	43	3.41652	0.00139678	normal	medium	0.0130031	0.00439186	0.0089951	2.04813	0.0185522	0.00832348	59	2.2289	0.0296427
Serotonine/trp	-0.0167058	0.00875492	43	-1.90816	0.0630618	normal	low	0.155862	0.00102396	0.000656693	0.641324	0.00108411	0.00815477	46	0.132941	0.89482	low	high	0.95589	0.000656693	0.000552857	0.84188	-0.017541	0.00749706	30	-2.33972	0.0261452	normal	high	0.0847952	0.00102396	0.000552857	0.539917	-0.0141712	0.00860187	43	-1.64745	0.106755	normal	medium	0.22876	0.00102396	0.000624511	0.609895	-0.00112782	0.00775275	59	-0.145473	0.884833
[truncated: 17 more columns]

[truncated: 4 more sheets: Table S10, Table S11, Table S12, Table S13]
